# Supplementary material for: We know very little about pollination in the Platanthera Rich (Orchidaceae: Orchidoideae)
Source: Ecol Evol. 2024 Apr 10;14(4):e11223. doi: 10.1002/ece3.11223 (PMC11007262; doi:10.1002/ece3.11223)
Supplement: Supplementary file 1 — Appendix S1. [file ECE3-14-e11223-s001.xlsx]

## Sheet: Data
Status	Database	Authors	Publication Year	Volume	Issue	Book Editors	Book Group Authors	Article Title	Source Title	Times Cited, WoS Core	Times Cited, All Databases	Publisher	Publisher City	Publisher Address	ISSN	eISSN	ISBN	Journal Abbreviation	Journal ISO Abbreviation	Publication Date	Start Page	End Page	Article Number	DOI	Book DOI
Could not locate	Googel Scholar	AE Shadge, EA Sirotyuk, GN Gunina…	2019					Modern distribution and ecological-phytocenotic features of Platanthera chlorantha (Cust.) Rchb. in the Republic of Adygea	Ecologica …	2		biotaxa.org
Read as cited by others	NONE	Colwell, A. E. L., Sheviak, C. J. & Moore, P. E.	2007	54				A NEW PLATANTHERA (ORCHIDACEAE) FROM YOSEMITE NATIONAL PARK, CALIFORNIA.	Madrono												86	93
Read as cited by others	NONE	Brown, P. M.	2002	8				Revalidation of Platanthera conspicua, the southern white fringed orchid	North American Native Orchid Journal												3	14
Read as cited by others	NONE	Catling, P. M. & Brownell, V. R.	1999	77				Platanthera lacera × leucophaea, a new cryptic natural hybrid, and a key to northeastern North American fringed-orchids.	Can J Botany												1144	1149
Read as cited by others	NONE	Brown, P. M.	2008	14				Platanthera pallida - fifteen years of comparisons	North American Native Orchid Journal												159	167
Read as cited by others	NONE	Brown, P. M.	2008	14				A long-known, but enigmatic, Platanthera hybrid from eastern North America	North American Native Orchid Journal												255	261
Read as cited by others	NONE	Brown, P. M., Smith, C. & Shriver, J. S.	2008	14				A New Fringed Platanthera (Orchidaceae) from the Central Appalachian Mountains of Eastern North America.	North American Native Orchid Journal												239	254
Read as cited by others	NONE	Brown, P. M.	2010					Woodland and bog rein orchids in your pocket: A guide to native Platanthera species of the continental United States and Canada				University of Iowa Press
Read as cited by others	NONE	Kieffer, C.	2009	15				Rediscoveries of Platanthera x canbyi on the eastern shore of Maryland.	North American Native Orchid Journal												128	129
Read as cited by others	NONE	Brown, P. M. & Stewart, S.	2003	9				Two new Platanthera hybrids.	Native Orchids of North America												35	36
Read as cited by others	NONE	Brown, P. M.	2004	21				UNDERSTANDING PLATANTHERA CHAPMANII (ORCHIDACEAE), ITS ORIGINS AND HYBRIDS.	SIDA, Contributions to Botany												853	859
Read as cited by others	NONE	Correll, D. S.	1939	7				A NEW STATUS FOR ×HABENARIA ANDREWSII.	Botanical Museum Leaflets												57	68
Read as cited by others	NONE	Rai, I. D., Jalal, J. S., Singh, G. & Rawat, G. S.	2014	14				Platanthera pachycaulon (Orchidaceae): an addition to the orchid flora of Western Himalaya, India.	Richardiana												266	273
Read as cited by others	NONE	Kipping JL	1971					Pollination studies of native orchids.				San Francisco State College
Read as cited by others	NONE	Twinn CR, Hocking B, McDuffil WC, Cross HF.	1948	26D				A preliminary account of the biting flies at Churchill, Manitoba.	Can J Res												334	357
Read as cited by others	NONE	van der Pijl L, Dodson CH.	1966					Orchid flowers - their pollination and evolution.				University of Miami Press. Coral Gables.
Read as cited by others	NONE	Thien LB.	1969	56				Mosquito pollination of Habaneria obtusata (Orchidaceae).	Amer J Bot.												232	237
Read as cited by others	NONE	MSc Thesis	1974					Relationships of the purple-fringed orchids Platanthera psycodes and P. grandiflora	Brittonia	32		Springer												10.2307/2805919
Read as cited by others	NONE	Luer, C.A.	1975					The native orchids of the United States and Canada.				New York Botanical Garden.
Read as cited by others	NONE	Gorham, J.R.	1976	95				Orchid pollination by Aedes mosquitoes in Alaska.	Am. Midl. Nat.												208	210
Read as cited by others	NONE	JD Ackerman	1977					Biosystematics of the genus Piperia Rydb. (Orchidaceae)	Botanical Journal of the Linnean Society	26		academic.oup.com
Read as cited by others	NONE	Folsom, J.P.	1979					The True Nature of the Putative Natural Hybrid Platanthera x chapmanii (Orchidaceae). M.S. Thesis,				Vanderbilt University, Nashville
Read as cited by others	NONE	Voss EG, Riefner RE,	1983	16				A pyralid moth (Lepidoptera) as pollinator of blunt-leaf orchid.	Great Lakes Ent.												57	60
Read as cited by others	NONE	Duckett, C.	1983					Pollination and seed production of the ragged fringed orchis, Platanthera lacera (Orchidaceae). Honor's thesis,				Brown University, Providence, RI.
Read as cited by others	NONE	Inoue, K.I.	1983	13				Systematics of the genus Platanthera (Orchidaceae) in Japan and adjacent regions with special reference to pollination.	Fac. Scie. Univ. Tokyo,												285	374
Read as cited by others	NONE	Folsom, J.P.	1984	9				A reinterpretation of the status and relationships of taxa of the yellow-fringe orchid complex.	Orquidea (Mex)												321	345
Read as cited by others	NONE	Patt, J.M.	1985	72				The pollination biology of the slender bog orchid Platanthera stricta Lindley (Orchidaceae).	Amer J Bot.												861
Read as cited by others	NONE	Robertson JL, Wyatt R.	1985	72				Comparative pollination ecology of yellow-fringed orchid in the mountains and coastal plain of the southeastern United States.	Amer J Bot. Suppl.												865
Read as cited by others	NONE	CJ Sheviak, ML Bowles	1986					The prairie fringed orchids: A pollinator—Isolated species pair	Rhodora	84		JSTOR
Read as cited by others	NONE	Patt, J.M., Rhoades DF, Cockill JA.	1988	27				Analysis of the floral fragrance of Platanthera stricta.	Phytochemistry												91	95
Read as cited by others	NONE	Catling PM, Catling VR	1989	4				Observations of the pollination of Platanthera huronensis in southwest Colorado	Lindleyana												78	84
Read as cited by others	NONE	JM Patt, MW Merchant, RE Williams…	1989					Pollination biology of Platanthera stricta (Orchidaceae) in Olympic National Park, Washington	American Journal of …	65		Wiley Online Library												10.1002/j.1537-2197.1989.tb15093.x
Read as cited by others	NONE	Robertson, J. L. & Wyatt, R.	1990	44				EVIDENCE FOR POLLINATION ECOTYPES IN THE YELLOW‐FRINGED ORCHID, PLATANTHERA CILIARIS	Evolution												121	133
Read as cited by others	NONE	Vogt C	1990	5				Pollination in Cypripedium reginae (Orchidaceae).	Lindleyana .												145	150
Read as cited by others	NONE	Catling PM, Catling VR	1991	6				A synopsis of breeding systems and pollination in North American orchids	Lindleyana												187	210
Read as cited by others	NONE	JT Boland	1993					The floral biology of Platanthera dilatata (pursh) Lindl.(Orchidaceae)		10		research.library.mun.ca
Read as cited by others	NONE	Homoya, MA	1993					Orchids of Indiana				Indiana University Press									1	276
Read as cited by others	NONE	Catling PM, Brownell VR, Allen G	1999	14				A new natural hybrid fringed-orchid from Ontario	Lindleyana												77	86
Read as cited by others	NONE	M Stpiczyńska	2003					Floral Longevity and Nectar Secretion of Platanthera chlorantha (Custer) Rchb. (Orchidaceae)	Annals of Botany	66		academic.oup.com
Read as cited by others	NONE	J Maad, LA Nilsson	2004					On the mechanism of floral shifts in speciation: gained pollination efficiency from tongue- to eye-attachment of pollinia in Platanthera (Orchidaceae)	Biological Journal of the Linnean Society	76		academic.oup.com
Read as cited by others	NONE	Boberg E	2010	712				Evolution of spur length in a moth pollinated orchid - PhD thesis	Acta Universitatis Upsaliensis			Digitial Comprehensive Summaries of Uppsala Dissertations from the Faculty of Science and Technology									1	33
Read as cited by others	NONE	Zettler, L. W., Ahuja, N. S. & McInnis, T. M.	1996	61				Insect Pollination of the Endangered Monkey-Face Orchid (Platanthera integrilabia) in McMinn County, Tennessee: One Last Glimpse of a Once Common Spectacle.	Southern Appalachian Botanical Society												14	24
Read as cited by others	NONE	Hocking B	1950	104				The intrinsic range and speed of flight of insects	Transactions of the Royal Entomological Society of London												225	327
Read as cited by others	NONE	LOJTNANT, B., AND N. JACOBS	1976	29				The biology and taxonomy of the orchids of Greenland	Jahresberichte des Naturwissenschaftlichen Vereinsin Wuppertal: Die Orchideen der Randgebiete des europaischen Florenbereiches												17	41
Read as cited by others	NONE	Liden M, Bharali P	2019	13				Platanthera species with amphora-like spurs in NE india	Pleione												171	174
Read as cited by others	NONE	Dobson, H. E. M.	1988	75				SURVEY OF POLLEN AND POLLENKITT LIPIDS–CHEMICAL CUES TO FLOWER VISITORS?	Am J Bot												170	182
Read as cited by others	NONE	Light MHS, MacConaill M	1998	126				Factors affecting germinable seed yield in Cypripedium calceolus var. pubescens (Wild.) Correll and Epipactis helleborine (L.) Crantz (Orchidaceae)	Botanical Journal of the Linnean Society												3	26
Read as cited by others	NONE	Hapeman, J. & Inoue, K.	1997					Plant-pollinator interactions and floral radiation in Platanthera (Orchidaceae).	Molecular Evolution and Adaptive Radiation												433	454
Read as cited by others	NONE	Hapeman, J.	1997	12				Pollination and floral biology of Platanthera peramoena (Orchidaceae)	Lindleyana												19	25
Read as cited by others	NONE	Little, K. J., Dieringer, G. & Romano, M.	2005	20				Pollination ecology, genetic diversity and selection on nectar spur length in Platanthera lacera (Orchidaceae).	Plant Spec Biol												183	190
Read as cited by others	NONE	MingXu Z, Honglin D, Zhijian Y, ZiCheng Y, HongYan S, FangLin T	2018	38				A new record of an epiphytic Platanthera species in China, Platanthera angustilabris.	Acta Botanica Boreali-Occidentalia Sinica												1357	1360
Read as cited by others	NONE	Nilsson, L. A.	1983	87				Processes of isolation and introgressive interplay between Platanthera bifolia (L.) Rich and P. chlorantha (Custer) Reichb. (Orchidaceae)	Botanical Journal of the Linnean Society												325	350
Read as cited by others	NONE	Nilsson, L. A.	1978	131				Pollination ecology and adaptation in platanthera chlorantha orchidaceae	Botaniska Notiser												35	51
Read as cited by others	NONE	Biederman LA, Anderson D, Sather N, Pearson J, Beckman J.	2018	16				Using phenological monitoring in situ and historical records to determine environmental triggers for emergence and anthesis in the rare orchid Platanthera praeclara Sheviak & Bowles.	Global Ecol Conservation												e00461
Read as cited by others	NONE	Catling, P. M.	1983	61				Pollination of northeastern North American Spiranthes (Orchidaceae).	Can J Botany												1080	1093
Read as cited by others	NONE	Larson, R.	1992	39				Pollination of Platanthera dilatata var. dilatata in Oregon by the Noctuid Moth Discestra oregonica.	Madrono												236	237
Read as cited by others	NONE	Smith, G. R. & Snow, G. E.	1976	137				Pollination Ecology of Platanthera (Habenaria) Ciliaris and P. blephariglottis (Orchidaceae).	Botanical Gazette												133	140
Read as cited by others	NONE	Stoutamire, W. P.	1974	26				Relationships of the purple-fringed orchids Platanthera Psycodes and P. grandiflora.	Brittonia												42	58
Read as cited by others	NONE	STOUTAMIRE, W. P.,	1971			CORRIGAN, M. J. G., (Ed.):		Pollination in temperate American orchids.	Proc. 6th World Orchid Conf.			Sydney, Halstead.									233	243
Read as cited by others	NONE	Stpiczynska, M.	2001	561				NECTAR PRODUCTION CHARACTERISTICS AND NECTAR CHEMISTRY OF PLATANTHERA CHLORANTHA (CUSTER) Rchb. (ORCHIDACEAE).	Acta Horticulturae												137	140
Read as cited by others	NONE	Thien, L. B. & Utech, F.	1970	57				THE MODE OF POLLINATION IN HABENARIA OBTUSATA (ORCHIDACEAE).	Am J Bot												1031	1035
Read as cited by others	NONE	West, A.S. & Jenkins D.W.	1951	11				Plant feeding habits of northern mosquitoes studies with radioisotopes	Mosquito News												217	219
Read as cited by others	NONE	Westwood, A. R., Borkowsky, C. L. & Budnick, K. E.	2011	113				Seasonal Variation in the Nectar Sugar Concentration and Nectar Quantity in the Western Prairie Fringed Orchid, Platanthera praeclara (Orchidaceae).	Rhodora												201	219
Read as cited by others	NONE	Zettler, L. W. & Fairly, J. E.	1990	5				The status of Platanthera integrilabia, an endangered terrestrial orchid.	Lindleyana												212	217
Read, not useful	Googel Scholar	RM Bateman, KE James, PJ Rudall	2012					Contrast in levels of morphological versus molecular divergence between closely related Eurasian species of Platanthera (Orchidaceae) suggests recent evolution …	New Journal of Botany	35		Taylor & Francis												10.1179/2042349712Y.0000000013
Read, not useful	Googel Scholar	Y Rajendra, D Lama, RB Bhujel, R Samuel…	2012					Current ecological status of Platanthera LC Richard Orchid species diversity in Darjeeling Himalaya of West Bengal.	Journal of …	1		cabdirect.org
Read, not useful	Googel Scholar	SM Eum, NS Lee	2012					First report for Platanthera brevicalcarata (Orchidaceae) in Korea	Korean Journal of Plant Taxonomy	0		koreascience.or.kr
Read, not useful	Googel Scholar	B Adhikari	2012					Insights into the taxonomy and evolution within an orchid, Platanthera dilatata, based on morphometrics and molecular markers		0		search.proquest.com
Read, not useful	Googel Scholar	CL Argue	2012					Lacera Group	The Pollination Biology of North American Orchids …	0		Springer												10.1007/978-1-4614-0592-4_11
Read, not useful	Googel Scholar	CL Argue	2012					Limnorchis Group	The Pollination Biology of North American Orchids …	0		Springer												10.1007/978-1-4614-0592-4_9
Read, not useful	Googel Scholar	CL Argue	2012					Platantheras of Unknown Alignment	The Pollination Biology of North American Orchids …	0		Springer												10.1007/978-1-4614-0592-4_13
Read, not useful	Googel Scholar	R Lorenz, M Akhalkatsi, P Corti, A Cogoni…	2012					Platanthera kuenkelei sl on Sardinia and in Georgia, a species new for Europe–a contribution to its taxonomy	Journal Europäischer …	0		academia.edu
Read, not useful	Googel Scholar	M Pedron, CR Buzatto, RB Singer…	2012					Pollination biology of four sympatric species of Habenaria (Orchidaceae: Orchidinae) from southern Brazil	Botanical Journal of …	46		academic.oup.com
Read, not useful	Googel Scholar	MM Atwater	2013					Diversity and nectar hosts of flower-settling moths within a Florida sandhill ecosystem	Journal of Natural History	15		Taylor & Francis												10.1080/00222933.2013.791944
Read, not useful	Googel Scholar	JAN Batista, KS Borges, MWF de Faria, K Proite…	2013					Molecular phylogenetics of the species-rich genus Habenaria (Orchidaceae) in the New World based on nuclear and plastid DNA sequences	Molecular Phylogenetics …	61		Elsevier
Read, not useful	Googel Scholar	US Fish and Wildlife Service	2013					US Fish and Wildlife Service species assessment and listing priority assignment form: Platanthera integrilabia.	… priority assignment form: Platanthera …	0		cabdirect.org
Read, not useful	Googel Scholar	A Dafni, S Cozzolino, G Scopece	2014					2. Darwin on the Pollination of Orchis: What He Taught Us and What We Can Tell Him Today	Darwin's Orchids	6		degruyter.com												10.7208/9780226173641-003
Read, not useful	Googel Scholar	R Edens-Meier, P Bernhardt	2014					Darwin's orchids: then and now		22		books.google.com
Read, not useful	Googel Scholar	MD Knudson	2014					Defining western prairie fringed orchid (Platanthera praeclara) habitat		0		search.proquest.com
Read, not useful	Googel Scholar	MB Fardeeva, OV Bakin	2014					Observations of platanthera bifolia (L.) Rich.(Orchidaceae) Subpopulation spatial structure dynamics	Advances in Environmental Biology	0		go.gale.com
Read, not useful	Googel Scholar	M Akhalkatsi, G Arabuli, R Lorenz	2014					Orchids as indicator species of forest disturbances on limestone quarry in Georgia (South Caucasus)	Journal Europäischer Orchideen	17		academia.edu
Read, not useful	Googel Scholar	L De Vriendt	2015					Effets de l'isolement des tourbières sur les variations génétiques et phénotypiques entre les populations de l'orchidée" Platanthera blephariglottis"		0		corpus.ulaval.ca
Read, not useful	Googel Scholar	ID Rai, JS Jalal, G Singh, GS Rawat	2015					Extended distribution of Platanthera cumminsiana (King and Pantl.) J. Renz (Orchidaceae) in western Himalaya, India	Indian Journal of Forestry	1		academia.edu
Read, not useful	Googel Scholar	RS Fonseca, FA Santos, MF Vieira	2015					Is the pollination efficiency of long-lived orchid flowers affected by age? 1	Revista Ceres	3		SciELO Brasil
Read, not useful	Googel Scholar	H Wieclaw, B Kurnicki	2016					Morphological variation of Platanthera chlorantha (Orchidaceae) in forest sites of NW Poland	Acta Biologica	2		yadda.icm.edu.pl
Read, not useful	Googel Scholar	M Hahn, CA Brühl	2016					The secret pollinators: an overview of moth pollination with a focus on Europe and North America	Arthropod-Plant Interactions	63		Springer												10.1007/s11829-016-9414-3
Read, not useful	Googel Scholar	A Derek, S Nancy, P John, B Judy, P Jeanne	2018					… monitoring in situ and historical records to determine environmental triggers for emergence and anthesis in the rare orchid Platanthera praeclara Sheviak & …	Global Ecology and …	6		Elsevier
Read, not useful	Googel Scholar	MX Zhao, HJ Dong, ZJ Yin, ZC Yang…	2018					A new record of an epiphytic Platanthera species in China, Platanthera angustilabris.	Acta Botanica Boreali …	1		cabdirect.org
Read, not useful	Googel Scholar	SA Tennefos	2018					Evidence of Inbreeding & Divergence in the Western Prairie Fringed Orchid (Platanthera praeclara)		0		search.proquest.com
Read, not useful	Googel Scholar	Z Sobisz, M Truchan, Z Osadowski	2018					Platanthera chlorantha (Custer) Rchb. in the Kozinka river valley (Central Pomerania)	Baltic Coastal Zone. Journal of …	0		agro.icm.edu.pl
Read, not useful	Googel Scholar	S Skrede, I Heggelund, O Johnsen, SE Lunde…	2018					Platanthera obtusata subsp. oligantha: distribution in Norway and the threats affecting it.	Blyttia	0		cabdirect.org
Read, not useful	Googel Scholar	J Trunschke, N Sletvold, J Ågren	2018					Pollinator-mediated selection and the effect of spur length on pollination success in short-spurred and long-spurred populations of the orchid Platanthera bifolia		0		diva-portal.org
Read, not useful	Googel Scholar	P Bhandari, Y Uprety, LR Shakya	2019					Platanthera carnosilabris (Orchidaceae), an addition to the flora of Nepal.	Journal of Japanese Botany	1		cabdirect.org
Read, not useful	Googel Scholar	KM Kay, AM Zepeda, RA Raguso	2019					Experimental sympatry reveals geographic variation in floral isolation by hawkmoths	Annals of botany	11		academic.oup.com
Read, not useful	Googel Scholar	WEH Wettewa	2020					A study on biogeography and floral trait evolution in Platanthera subgenus Limnorchis (Orchie) using phylogenomic approaches		0		scholarsjunction.msstate.edu
Read, not useful	Googel Scholar	T Walker	2020					Conservation of Pollinators	Pollination	0		degruyter.com												10.1515/9780691211848-009
Read, not useful	Googel Scholar	SE Travers, K Anderson, P Vitt, MO Harris	2020					Correction: Breeding system and inbreeding depression in the rare orchid, Platanthera praeclara, in a fragmented grassland landscape	Botany	0		cdnsciencepub.com												10.1139/cjb-2018-0186
Read, not useful	Googel Scholar	E Barredo, M DeGennaro	2020					Not just from blood: Mosquito nutrient acquisition from nectar sources	Trends in Parasitology	28		Elsevier
Read, not useful	Googel Scholar	B Schatz, D Genoud, J Claessens, J Kleynen	2020					Orchid-pollinator network in Euro-Mediterranean region: What we know, what we think we know, and what remains to be done	Acta Oecologica	5		Elsevier
Read, not useful	Googel Scholar	L BUSE-DRAGOMIR, ION NICOLAE…	2020					PHYSIOLOGICAL FEATURES OF THE TERRESTRIAL ORCHIDS CEPHALANTHERA LONGIFOLIA AND PLATANTHERA BIFOLIA THAT GROW IN THE PEDO …	Annals of the …	0		anale.agro-craiova.ro
Read, not useful	Googel Scholar	Y Wu, XY Duan, Y Xiang, SB Weng…	2020					Pollinator-dependent evolution of floral trait combinations in an orchid herb	Journal of Plant …	0		academic.oup.com
Read, not useful	Googel Scholar	L Pegoraro, O Hidalgo, IJ Leitch…	2020					Automated video monitoring of insect pollinators in the field	Emerging topics in …	6		portlandpress.com
Read, not useful	Googel Scholar	C Melton	2020					Symbiotic Germination of Spiranthes cernua and S. vernalis in Illinois and Identification of Mycorrhizal Fungus Associates of Platanthera dilatata in Alaska		0		search.proquest.com
Read, not useful	Googel Scholar	ГВ Курлова	2012					АНАТОМИЧЕСКИЕ ОСОБЕННОСТИ GYMNADENIA CONOPSEA (L.) R. BR. И PLATANTHERA BIFOLIA (L.) RICH.(ORCHIDACEAE JUSS.) В СОСТОЯНИИ …	Зыряновские чтения	0		elibrary.ru
Read, not useful	Googel Scholar	M Koltowska, A Kujawa, M Michalak	2013					Podkolan biały [Platanthera bifolia (L.) Rich.] w Parku Krajobrazowym im. gen. Dezyderego Chłapowskiego-wyniki monitoringu z lat 2010-2013	Biuletyn Parków …	0		agro.icm.edu.pl
Read, not useful	Googel Scholar	NA Vilyaeva	2014					Population status of Platanthera bifolia (L.) Rich. and Platanthera chlorantha (cust.) Reichenb (Orchidaceae) in the Smolensk Lakeland National Park	RUDN Journal of Ecology and Life Safety	0		journals.rudn.ru
Read, not useful	Googel Scholar	A Soltys-Lelek, A Klasa	2015					Nowe stanowisko storczyków-kukułki szerokolistnej Dactylorhiza majalis i podkolana białego Platanthera bifolia w Ojcowskim Parku Narodowym	Chrońmy Przyrodę Ojczystą	0		infona.pl
Read, not useful	Googel Scholar	ОМ Попова	2015					Знахідки Cephalanthera damasonium і Platanthera× hybrida (Orchidaceae) у національному природному парку" Тузловські лимани": стан їхніх популяцій і …	Український ботанічний журнал	0		dspace.nbuv.gov.ua
Read, not useful	Googel Scholar	川口大朗, 向哲嗣, 宮川五葉	2015					シマツレサギソウ Platanthera boninensis Koidz の食害による更新阻害	小笠原研究年報	0		ci.nii.ac.jp
Read, not useful	Googel Scholar	NV Kapustina	2018					Ecological phytocoenotic characteristics of Platanthera bifolia (L.) Rich. within the territory of Nature Reserve «Bylina» in Kirov Region	Samara Journal of Science	0		snv63.ru
Read, not useful	Googel Scholar	СА Басов, ОА Маракаев…	2018					Platanthera bifolia (L.) LC Rich (Orchidaceae Juss.) на территории Ярославской области: консортивные связи с насекомыми	… орхидей: Материалы XI …	1		ibbm.msite.unn.ru
Read, not useful	Googel Scholar	ВН Сулейманова, ИВ Обухова	2018					Platanthera bifolia (L.) Rich. на особо охраняемых природных территориях в окрестностях г. Кирова	… состояния природных и природно …	4		elibrary.ru
Read, not useful	Googel Scholar	ВН Сулейманова, ТЛ Егошина…	2019					… that need constant monitoring and observation in the re-gion (Annex 2)–Campanula perscifolia L., Pulsatilia patens (L.) Mill., Platanthera bifolia (L.) Rich., Iris …		0		scholar.archive.org
Read, not useful	Googel Scholar	ЕИ Филимонова, НВ Лукина…	2020					Platanthera bifolia (L.) Rich. в условиях промышленных отвалов Среднего Урала	… Южной Сибири и …	0		journal.asu.ru
Read, not useful	Web of Science	More, M; Amorim, FW; Benitez-Vieyra, S; Medina, AM; Sazima, M; Cocucci, AA	2012	7	7			Armament Imbalances: Match and Mismatch in Plant-Pollinator Traits of Highly Specialized Long-Spurred Orchids	PLOS ONE	34	35	PUBLIC LIBRARY SCIENCE	SAN FRANCISCO	1160 BATTERY STREET, STE 100, SAN FRANCISCO, CA 94111 USA	1932-6203			PLOS ONE	PLoS One	JUL 25			e41878	10.1371/journal.pone.0041878
Read, not useful	Web of Science	Blinova, IV	2012	43	2			Intra- and Interspecific Morphological Variation of Some European Terrestrial Orchids along a Latitudinal Gradient	RUSSIAN JOURNAL OF ECOLOGY	5	8	PLEIADES PUBLISHING INC	MOSCOW	PLEIADES PUBLISHING INC, MOSCOW, 00000, RUSSIA	1067-4136	1608-3334		RUSS J ECOL+	Russ. J. Ecol.	MAR	111	116		10.1134/S1067413612020051
Read, not useful	Web of Science	Yagame, T; Orihara, T; Selosse, MA; Yamato, M; Iwase, K	2012	193	1			Mixotrophy of Platanthera minor, an orchid associated with ectomycorrhiza-forming Ceratobasidiaceae fungi	NEW PHYTOLOGIST	54	60	WILEY	HOBOKEN	111 RIVER ST, HOBOKEN 07030-5774, NJ USA	0028-646X	1469-8137		NEW PHYTOL	New Phytol.	JAN	178	187		10.1111/j.1469-8137.2011.03896.x
Read, not useful	Web of Science	Kulbaba, MW; Worley, AC	2012	66	5			SELECTION ON FLORAL DESIGN IN POLEMONIUM BRANDEGEEI (POLEMONIACEAE): FEMALE AND MALE FITNESS UNDER HAWKMOTH POLLINATION	EVOLUTION	40	41	WILEY	HOBOKEN	111 RIVER ST, HOBOKEN 07030-5774, NJ USA	0014-3820	1558-5646		EVOLUTION	Evolution	MAY	1344	1359		10.1111/j.1558-5646.2011.01536.x
Read, not useful	Web of Science	Brzosko, E; Wroblewska, A	2013	171	4			Genetic diversity of nectar-rewarding Platanthera chlorantha and nectarless Cephalanthera rubra	BOTANICAL JOURNAL OF THE LINNEAN SOCIETY	10	11	WILEY-BLACKWELL	HOBOKEN	111 RIVER ST, HOBOKEN 07030-5774, NJ USA	0024-4074			BOT J LINN SOC	Bot. J. Linnean Soc.	APR	751	763		10.1111/boj.12025
Read, not useful	Web of Science	Ross, AA; Aldrich-Wolfe, L; Lance, S; Glenn, T; Travers, SE	2013	1	4			MICROSATELLITE MARKERS IN THE WESTERN PRAIRIE FRINGED ORCHID, PLATANTHERA PRAECLARA (ORCHIDACEAE)	APPLICATIONS IN PLANT SCIENCES	7	7	WILEY	HOBOKEN	111 RIVER ST, HOBOKEN 07030-5774, NJ USA	2168-0450			APPL PLANT SCI	Appl. Plant Sci.	APR			1200413	10.3732/apps.1200413
Read, not useful	Web of Science	Adhikari, B; Wallace, LE	2014	300	6			Does the Platanthera dilatata (Orchidaceae) complex contain cryptic species or continuously variable populations?	PLANT SYSTEMATICS AND EVOLUTION	5	5	SPRINGER WIEN	WIEN	SACHSENPLATZ 4-6, PO BOX 89, A-1201 WIEN, AUSTRIA	0378-2697	1615-6110		PLANT SYST EVOL	Plant Syst. Evol.	JUN	1465	1476		10.1007/s00606-013-0974-8
Read, not useful	Web of Science	Muhlemann, JK; Klempien, A; Dudareva, N	2014	37	8			Floral volatiles: from biosynthesis to function	PLANT CELL AND ENVIRONMENT	182	201	WILEY-BLACKWELL	HOBOKEN	111 RIVER ST, HOBOKEN 07030-5774, NJ USA	0140-7791	1365-3040		PLANT CELL ENVIRON	Plant Cell Environ.	AUG	1936	1949		10.1111/pce.12314
Read, not useful	Web of Science	Knapp, WM; Wiegand, R	2014	23	8			Orchid (Orchidaceae) decline in the Catoctin Mountains, Frederick County, Maryland as documented by a long-term dataset	BIODIVERSITY AND CONSERVATION	10	10	SPRINGER	DORDRECHT	VAN GODEWIJCKSTRAAT 30, 3311 GZ DORDRECHT, NETHERLANDS	0960-3115	1572-9710		BIODIVERS CONSERV	Biodivers. Conserv.	JUL	1965	1976		10.1007/s10531-014-0698-2
Read, not useful	Web of Science	Biederman, LA; Beckman, J; Prekker, J; Anderson, D; Sather, NP; Dahle, R	2014	34	1			Phenological Monitoring Aids Habitat Management of Threatened Plant	NATURAL AREAS JOURNAL	5	5	NATURAL AREAS ASSOC	ROCKFORD	320 SOUTH THIRD ST, ROCKFORD, IL 61104 USA	0885-8608	2162-4399		NAT AREA J	Nat. Areas J.	JAN	105	110		10.3375/043.034.0112
Read, not useful	Web of Science	Piesik, D; Delaney, KJ; Bocianowski, J; Ligor, M; Buszewski, B	2014	25	4			Silene latifolia temporal patterns of volatile induction and suppression after floral interaction by the nursery pollinator, Hadena bicruris (Lepidoptera: Noctuidae)	ENTOMOLOGICA FENNICA	3	4	ENTOMOLOGICA FENNICA	HELSINKI	C/O ZOOLOGICAL MUSEUM P RAUTATIEKATU 13 UNIV HELSINKI, FIN-00014 HELSINKI, FINLAND	0785-8760			ENTOMOL FENNICA	Entomol. Fenn.	DEC 30	199	219
Read, not useful	Web of Science	Morrison, LW; Haack-Gaynor, JL; Young, CC; DeBacker, MD	2015	35	2			A 20-Year Record of the Western Prairie Fringed Orchid (Platanthera praeclara): Population Dynamics and Modeling of Precipitation Effects	NATURAL AREAS JOURNAL	9	10	NATURAL AREAS ASSOC	ROCKFORD	320 SOUTH THIRD ST, ROCKFORD, IL 61104 USA	0885-8608	2162-4399		NAT AREA J	Nat. Areas J.	APR	246	255		10.3375/043.035.0205
Read, not useful	Web of Science	Knudson, MD; VanLooy, JA; Hill, MJ	2015	57				A Habitat Suitability Index (HSI) for the Western Prairie Fringed Orchid (Platanthera praeclara) on the Sheyenne National Grassland, North Dakota, USA	ECOLOGICAL INDICATORS	7	7	ELSEVIER	AMSTERDAM	RADARWEG 29, 1043 NX AMSTERDAM, NETHERLANDS	1470-160X	1872-7034		ECOL INDIC	Ecol. Indic.	OCT	536	545		10.1016/j.ecolind.2015.05.011
Read, not useful	Web of Science	Lemay, MA; De Vriendt, L; Pellerin, S; Poulin, M	2015	102	3			EX SITU GERMINATION AS A METHOD FOR SEED VIABILITY ASSESSMENT IN A PEATLAND ORCHID, PLATANTHERA BLEPHARIGLOTTIS	AMERICAN JOURNAL OF BOTANY	9	10	BOTANICAL SOC AMER INC	ST LOUIS	PO BOX 299, ST LOUIS, MO 63166-0299 USA	0002-9122	1537-2197		AM J BOT	Am. J. Bot.	MAR	390	395		10.3732/ajb.1400441
Read, not useful	Web of Science	Gillespie, LJ; Saarela, JM; Sokoloff, PC; Bull, RD	2015	52				New vascular plant records for the Canadian Arctic Archipelago	PHYTOKEYS	5	7	PENSOFT PUBLISHERS	SOFIA	12 PROF GEORGI ZLATARSKI ST, SOFIA, 1700, BULGARIA	1314-2011	1314-2003		PHYTOKEYS	PhytoKeys		23	79		10.3897/phytokeys.52.8721
Read, not useful	Web of Science	Bartgis, RL; Byers, EA; Fortney, RH; Grafton, W; Berdine, MA	2015	14				Rare Plants of Canaan Valley, West Virginia	SOUTHEASTERN NATURALIST	2	2	HUMBOLDT FIELD RESEARCH INST	STEUBEN	PO BOX 9, STEUBEN, ME 04680-0009 USA	1528-7092	1938-5412		SOUTHEAST NAT	Southeast. Nat.	OCT	158	186		10.1656/058.014.sp715
Read, not useful	Web of Science	Gregg, KB; Klotz, LH	2015	80	2			The Flora of Beavers' Meadow, Barbour County, West Virginia, Revisited after a Quarter Century	CASTANEA	0	0	SOUTHERN APPALACHIAN BOTANICAL SOC, NEWBERRY COLL	NEWBERRY	DEPT BIOLOGY, C/O CHARLES N HORN, SECRETARY-TREASURER, 2100 COLLEGE ST, NEWBERRY, SC 29108 USA	0008-7475	1938-4386		CASTANEA	Castanea	JUN	130	143		10.2179/15-047
Read, not useful	Web of Science	Poff, KE; Sharma, J; Richards, M	2016	81	4			Cold-Moist Stratification Improves Germination in a Temperate Terrestrial Orchid	CASTANEA	6	6	SOUTHERN APPALACHIAN BOTANICAL SOC, NEWBERRY COLL	NEWBERRY	DEPT BIOLOGY, C/O CHARLES N HORN, SECRETARY-TREASURER, 2100 COLLEGE ST, NEWBERRY, SC 29108 USA	0008-7475	1938-4386		CASTANEA	Castanea	DEC	292	301		10.2179/16-098
Read, not useful	Web of Science	Boyd, JN; Raymond, GA; Call, GP; Pistrang, MJ	2016	217	10			Ecophysiological performance of the rare terrestrial orchid Platanthera integrilabia across contrasting habitats	PLANT ECOLOGY	2	2	SPRINGER	DORDRECHT	VAN GODEWIJCKSTRAAT 30, 3311 GZ DORDRECHT, NETHERLANDS	1385-0237	1573-5052		PLANT ECOL	Plant Ecol.	OCT	1259	1272		10.1007/s11258-016-0653-2
Read, not useful	Web of Science	Seker, SS; Akbulut, MK; Senel, G	2016	40	6			Labellum micromorphology of some orchid genera (Orchidaceae) distributed in the Black Sea region in Turkey	TURKISH JOURNAL OF BOTANY	2	2	TUBITAK SCIENTIFIC & TECHNICAL RESEARCH COUNCIL TURKEY	ANKARA	ATATURK BULVARI NO 221, KAVAKLIDERE, ANKARA, 00000, TURKEY	1300-008X	1303-6106		TURK J BOT	Turk. J. Bot.		623	636		10.3906/bot-1512-7
Read, not useful	Web of Science	Lahondere, C; Vinauger, C; Okubo, R; Riffell, JA	2016	56				What makes mosquitoes attracted to Platanthera orchids?	INTEGRATIVE AND COMPARATIVE BIOLOGY	0	0	OXFORD UNIV PRESS INC	CARY	JOURNALS DEPT, 2001 EVANS RD, CARY, NC 27513 USA	1540-7063	1557-7023		INTEGR COMP BIOL	Integr. Comp. Biol.	MAR	E319	E319
Read, not useful	Web of Science	Prasad, K; Venu, P	2017	66	5			(2556) Proposal to conserve the name Habenaria crassifolia against Platanthera brachyphylla (Habenaria brachyphylla) (Orchidaceae)	TAXON	0	0	INT ASSOC PLANT TAXONOMY-IAPT	BRATISLAVA	C/O INST BOTANY, SLOVAK ACAD SCIENCES DUBRAVSKA CESTA 9, SK-845 23 BRATISLAVA, SLOVAKIA	0040-0262	1996-8175		TAXON	Taxon	OCT	1227	+		10.12705/665.23
Read, not useful	Web of Science	Madoui, A; Rebbas, K; Bounar, R; Miara, MD; Vela, E	2017	86	44814			Contribution to the list of Orchids in the Setif province (north-eastern Algeria)	BULLETIN DE LA SOCIETE LINNEENNE DE LYON	2	4	SOC LINNEENNE LYON	LYON	33, RUE BOSSUET, LYON, 00000, FRANCE	2554-5280			B SOC LINN LYON	Bull. Soc. Linn. Lyon	NOV-DEC	273	+
Read, not useful	Web of Science	Durka, W; Baum, A; Michalski, SG; Baum, H	2017	303	3			Darwin's legacy in Platanthera: are there more than two species in the Platanthera bifolia/chlorantha group?	PLANT SYSTEMATICS AND EVOLUTION	8	8	SPRINGER WIEN	WIEN	SACHSENPLATZ 4-6, PO BOX 89, A-1201 WIEN, AUSTRIA	0378-2697	1615-6110		PLANT SYST EVOL	Plant Syst. Evol.	MAR	419	431		10.1007/s00606-016-1381-8
Read, not useful	Web of Science	D'Auria, M; Lorenz, R; Racioppi, R; Romano, VA	2017	31	14			Fragrance components of Platanthera bifolia subsp osca	NATURAL PRODUCT RESEARCH	6	6	TAYLOR & FRANCIS LTD	ABINGDON	2-4 PARK SQUARE, MILTON PARK, ABINGDON OR14 4RN, OXON, ENGLAND	1478-6419	1478-6427		NAT PROD RES	Nat. Prod. Res.		1612	1619		10.1080/14786419.2017.1289203
Read, not useful	Web of Science	Talalaj, I; Ostrowiecka, B; Wlostowska, E; Rutkowska, A; Brzosko, E	2017	59	2			THE ABILITY OF SPONTANEOUS AUTOGAMY IN FOUR ORCHID SPECIES: CEPHALANTHERA RUBRA, NEOTTIA OVATA, GYMNADENIA CONOPSEA, AND PLATANTHERA BIFOLIA	ACTA BIOLOGICA CRACOVIENSIA SERIES BOTANICA	8	9	POLSKA AKAD NAUK, POLISH ACAD SCIENCES, PAS BRANCH CRACOW	WARSZAWA	PL DEFILAD 1, 00-901 WARSZAWA, POLAND	0001-5296	1898-0295		ACTA BIOL CRACOV BOT	Acta Biol. Crac. Ser. Bot.		51	61		10.1515/abcsb-2017-0006
Read, not useful	Web of Science	Motlep, M; Tali, K; Ilves, A; Ounap, E; Kull, T	2018	219	11			Management affects the pollinator abundance but not the reproductive success of butterfly orchids	PLANT ECOLOGY	3	3	SPRINGER	DORDRECHT	VAN GODEWIJCKSTRAAT 30, 3311 GZ DORDRECHT, NETHERLANDS	1385-0237	1573-5052		PLANT ECOL	Plant Ecol.	NOV	1329	1339		10.1007/s11258-018-0882-7
Read, not useful	Web of Science	Misaki, A; Itagaki, T; Matsubara, Y; Sakai, S	2018	105	5			Intraflower variation in nectar secretion: Secretion patterns and pollinator behavior in male- and female-phase flowers	AMERICAN JOURNAL OF BOTANY	5	5	BOTANICAL SOC AMER INC	ST LOUIS	PO BOX 299, ST LOUIS, MO 63166-0299 USA	0002-9122	1537-2197		AM J BOT	Am. J. Bot.	MAY	842	850		10.1002/ajb2.1099
Read, not useful	Web of Science	Kaur, J; Andrews, L; Sharma, J	2019	123	12			High specificity of a rare terrestrial orchid toward a rare fungus within the North American tallgrass prairie	FUNGAL BIOLOGY	7	8	ELSEVIER SCI LTD	OXFORD	THE BOULEVARD, LANGFORD LANE, KIDLINGTON, OXFORD OX5 1GB, OXON, ENGLAND	1878-6146	1878-6162		FUNGAL BIOL-UK	Fungal Biol.	DEC	895	904		10.1016/j.funbio.2019.09.010
Read, not useful	Web of Science	Ambroise, V; Esposito, F; Scopece, G; Tyteca, D	2020	35	1			Can phenotypic selection on floral traits explain the presence of enigmatic intermediate individuals in sympatric populations of Platanthera bifolia and P. chlorantha (Orchidaceae)?	PLANT SPECIES BIOLOGY	3	4	WILEY	HOBOKEN	111 RIVER ST, HOBOKEN 07030-5774, NJ USA	0913-557X	1442-1984		PLANT SPEC BIOL	Plant Spec. Biol.	JAN	59	71		10.1111/1442-1984.12257
Read, not useful	Web of Science	Wettewa, E; Bailey, N; Wallace, LE	2020	45	4			Comparative Analysis of Genetic and Morphological Variation within the Platanthera hyperborea Complex (Orchidaceae)	SYSTEMATIC BOTANY	1	1	AMER SOC PLANT TAXONOMISTS	LARAMIE	UNIV WYOMING, DEPT BOTANY 3165, 1000 E UNIVERSITY AVE, LARAMIE, WY 82071 USA	0363-6445	1548-2324		SYST BOT	Syst. Bot.	OCT-DEC	767	778		10.1600/036364420X16033962925303
Read, not useful	Web of Science	Thixton, HL; Esselman, EJ; Corey, LL; Zettler, LW	2020	61	1			Further evidence of Ceratobasidium DP Rogers (Basidiomycota) serving as the ubiquitous fungal associate of Platanthera leucophaea (Orchidaceae) in the North American tallgrass prairie	BOTANICAL STUDIES	3	3	SPRINGER	NEW YORK	ONE NEW YORK PLAZA, SUITE 4600, NEW YORK, NY, UNITED STATES		1999-3110		BOT STUD	Bot. Stud.	44666			12	10.1186/s40529-020-00289-z
Read, not useful	Web of Science	Bleho, BI; Borkowsky, CL; Grantham, MA; Hamel, CD	2021	185	1			A 20 y Analysis of Weather and Management Effects on a Small White Lady's-slipper (Cypripedium candidum) Population in Manitoba	AMERICAN MIDLAND NATURALIST	2	2	AMER MIDLAND NATURALIST	NOTRE DAME	UNIV NOTRE DAME, BOX 369, ROOM 295 GLSC, NOTRE DAME, IN 46556 USA	0003-0031	1938-4238		AM MIDL NAT	Am. Midl. Nat.	JAN	32	48		10.1637/0003-0031-185.1.32
Read, not useful	Web of Science	Pedersen, AE; Lange, CBA	2021	39	10			Biosystematics of Platanthera bifolia s.l. (Orchidaceae): inferences from analysis of Scandinavian population samples	NORDIC JOURNAL OF BOTANY	0	0	WILEY	HOBOKEN	111 RIVER ST, HOBOKEN 07030-5774, NJ USA	0107-055X	1756-1051		NORD J BOT	Nord. J. Bot.	OCT				10.1111/njb.03199
Read, not useful	Web of Science	Sukhikh, S; Asyakina, L; Korobenkov, M; Skrypnik, L; Pungin, A; Ivanova, S; Larichev, T; Larina, V; Krol, O; Ulrikh, E; Chupakhin, E; Babich, O	2021	10	12			Chemical Composition and Content of Biologically Active Substances Found in Cotinus coggygria, Dactylorhiza maculata, Platanthera chlorantha Growing in Various Territories	PLANTS-BASEL	0	0	MDPI	BASEL	ST ALBAN-ANLAGE 66, CH-4052 BASEL, SWITZERLAND		2223-7747		PLANTS-BASEL	Plants-Basel	DEC			2806	10.3390/plants10122806
Read, not useful	Web of Science	Lin, DL; Ya, JD; Schuiteman, A; Ma, CB; Liu, C; Guo, XL; Chen, SS; Wang, XL; Zhang, ZR; Yu, WB; Jin, XH	2021	43	5			Four new species and a new record of Orchidinae (Orchidaceae: Orchideae) from China	PLANT DIVERSITY	1	1	KEAI PUBLISHING LTD	BEIJING	16 DONGHUANGCHENGGEN NORTH ST, BEIJING, DONGHENG DISTRICT 100717, PEOPLES R CHINA	2096-2703	2468-2659		PLANT DIVERSITY	Plant Diversity	OCT	390	400		10.1016/j.pld.2021.05.003
Read, not useful	Web of Science	Brzosko, E; Bajguz, A; Chmur, M; Burzynska, J; Jermakowicz, E; Mirski, P; Zielinski, P	2021	22	4			How Are the Flower Structure and Nectar Composition of the Generalistic Orchid Neottia ovata Adapted to a Wide Range of Pollinators?	INTERNATIONAL JOURNAL OF MOLECULAR SCIENCES	2	2	MDPI	BASEL	ST ALBAN-ANLAGE 66, CH-4052 BASEL, SWITZERLAND		1422-0067		INT J MOL SCI	Int. J. Mol. Sci.	FEB			2214	10.3390/ijms22042214
Read, not useful	Web of Science	Wettewa, E; Wallace, LE	2021	157				Molecular phylogeny and ancestral biogeographic reconstruction of Platanthera subgenus Limnorchis (Orchidaceae) using target capture methods	MOLECULAR PHYLOGENETICS AND EVOLUTION	0	0	ACADEMIC PRESS INC ELSEVIER SCIENCE	SAN DIEGO	525 B ST, STE 1900, SAN DIEGO, CA 92101-4495 USA	1055-7903	1095-9513		MOL PHYLOGENET EVOL	Mol. Phylogenet. Evol.	APR			107070	10.1016/j.ympev.2021.107070
Read, not useful	Web of Science	Brzosko, E; Bajguz, A; Burzynska, J; Chmur, M	2021	22	22			Nectar Chemistry or Flower Morphology-What Is More Important for the Reproductive Success of Generalist Orchid Epipactis palustris in Natural and Anthropogenic Populations?	INTERNATIONAL JOURNAL OF MOLECULAR SCIENCES	0	0	MDPI	BASEL	ST ALBAN-ANLAGE 66, CH-4052 BASEL, SWITZERLAND		1422-0067		INT J MOL SCI	Int. J. Mol. Sci.	NOV			12164	10.3390/ijms222212164
Read, not useful	Web of Science	Kirillova, IA; Kirillov, DV	2021	14	5			Population Dynamics, Reproductive Success, and Seasonal Development of Cypripedium calceolus under Different Growing Conditions as a Response to Weather Factors	CONTEMPORARY PROBLEMS OF ECOLOGY	0	0	MAIK NAUKA/INTERPERIODICA/SPRINGER	NEW YORK	233 SPRING ST, NEW YORK, NY 10013-1578 USA	1995-4255	1995-4263		CONTEMP PROBL ECOL+	Contemp. Probl. Ecol.	SEP	472	482		10.1134/S1995425521050061
Read, not useful	Web of Science	Aybeke, M	2022	25	1			Labellum Micromorphology in Some Orchid Taxa	KSU TARIM VE DOGA DERGISI-KSU JOURNAL OF AGRICULTURE AND NATURE	0	0	KAHRAMANMARAS SUTCU IMAM UNIV REKTORLUGU	KAHRAMANMARAS	AVSAR MAH BATI CEVREYOLU BLV NO 251-A, ONIKISUBAT, KAHRAMANMARAS, 46040, TURKEY		2619-9149		KSU TARIM DOGA DERG	KSU Tarim Doga Derg.		42	48	0001-9512-5313	10.18016/ksutarimdoga.vi.882554
Read, not useful	Web of Science	Aybeke, M	2012	298	9			Comparative anatomy of selected rhizomatous and tuberous taxa of subfamilies Orchidoideae and Epidendroideae (Orchidaceae) as an aid to identification	PLANT SYSTEMATICS AND EVOLUTION	11	14	SPRINGER WIEN	WIEN	SACHSENPLATZ 4-6, PO BOX 89, A-1201 WIEN, AUSTRIA	0378-2697	2199-6881		PLANT SYST EVOL	Plant Syst. Evol.	NOV	1643	1658		10.1007/s00606-012-0666-9
Read, not useful	Web of Science	Jeanmonod, D; Schlussel, A	2012	67	2			Notes and contributions on Corsican flora, XXIV	CANDOLLEA	4	4	CONSERVATOIRE ET JARDIN BOTANIQUES VILLE GENEVE	CHAMBESY	CASE POSTALE 60, CH-1292 CHAMBESY, SWITZERLAND	0373-2967			CANDOLLEA	Candollea		293	321		10.15553/c2012v672a11
Read, not useful	Web of Science	Jin, XH; Li, DZ; Xiang, XG; Lai, YJ; Shi, XC	2012	50	1			Nujiangia (Orchidaceae: Orchideae): A new genus from the Himalayas	JOURNAL OF SYSTEMATICS AND EVOLUTION	10	13	WILEY	HOBOKEN	111 RIVER ST, HOBOKEN 07030-5774, NJ USA	1674-4918	1759-6831		J SYST EVOL	J. Syst. Evol.	JAN	64	71		10.1111/j.1759-6831.2011.00167.x
Read, not useful	Web of Science	van der Niet, T; Johnson, SD	2012	27	6			Phylogenetic evidence for pollinator-driven diversification of angiosperms	TRENDS IN ECOLOGY & EVOLUTION	231	239	ELSEVIER SCIENCE LONDON	LONDON	84 THEOBALDS RD, LONDON WC1X 8RR, ENGLAND	0169-5347	1872-8383		TRENDS ECOL EVOL	Trends Ecol. Evol.	JUN	353	361		10.1016/j.tree.2012.02.002
Read, not useful	Web of Science	Vesela, B; Balaz, M	2012			Skarpa, P; Ryant, P; Cerkal, R; Polak, O; Kovarnik, J; Vyskocil, I		THE EFFECT OF SIMULATED EUTROFICATION ON THE GROWTH AND MYCORRHIZAL SYMBIOSIS OF SERAPIAS LINGUA	MENDELNET 2012	0	0	MENDEL UNIV BRNO, FAC AGRONOMY	BRNO	ZEMEDELSKA 1, BRNO, 613 00, CZECH REPUBLIC			978-80-7375-836-3				910	918
Read, not useful	Web of Science	Bektas, E; Cuce, M; Sokmen, A	2013	37	2			In vitro germination, protocorm formation, and plantlet development of Orchis coriophora (Orchidaceae), a naturally growing orchid species in Turkey	TURKISH JOURNAL OF BOTANY	20	24	TUBITAK SCIENTIFIC & TECHNICAL RESEARCH COUNCIL TURKEY	ANKARA	ATATURK BULVARI NO 221, KAVAKLIDERE, ANKARA, 00000, TURKEY	1300-008X			TURK J BOT	Turk. J. Bot.		336	342		10.3906/bot-1205-28
Read, not useful	Web of Science	Temeles, EJ; Rah, YJ; Andicoechea, J; Byanova, KL; Giller, GSJ; Stolk, SB; Kress, WJ	2013	26	2			Pollinator-mediated selection in a specialized hummingbird-Heliconia system in the Eastern Caribbean	JOURNAL OF EVOLUTIONARY BIOLOGY	20	21	WILEY	HOBOKEN	111 RIVER ST, HOBOKEN 07030-5774, NJ USA	1010-061X	1420-9101		J EVOLUTION BIOL	J. Evol. Biol.	FEB	347	356		10.1111/jeb.12053
Read, not useful	Web of Science	Hirota, SK; Nitta, K; Suyama, Y; Kawakubo, N; Yasumoto, AA; Yahara, T	2013	8	12			Pollinator-Mediated Selection on Flower Color, Flower Scent and Flower Morphology of Hemerocallis: Evidence from Genotyping Individual Pollen Grains On the Stigma	PLOS ONE	22	22	PUBLIC LIBRARY SCIENCE	SAN FRANCISCO	1160 BATTERY STREET, STE 100, SAN FRANCISCO, CA 94111 USA	1932-6203			PLOS ONE	PLoS One	DEC 23			e85601	10.1371/journal.pone.0085601
Read, not useful	Web of Science	Sramko, G; Molnar, VA; Hawkins, JA; Bateman, RM	2014	114	8			Molecular phylogeny and evolutionary history of the Eurasiatic orchid genus Himantoglossum s.l. (Orchidaceae)	ANNALS OF BOTANY	36	38	OXFORD UNIV PRESS	OXFORD	GREAT CLARENDON ST, OXFORD OX2 6DP, ENGLAND	0305-7364	1095-8290		ANN BOT-LONDON	Ann. Bot.	DEC	1609	1626		10.1093/aob/mcu179
Read, not useful	Web of Science	Verma, J; Sharma, K; Thakur, K; Sembi, JK; Vij, SP	2014	38	2			Study on seed morphometry of some threatened Western Himalayan orchids	TURKISH JOURNAL OF BOTANY	14	17	TUBITAK SCIENTIFIC & TECHNICAL RESEARCH COUNCIL TURKEY	ANKARA	ATATURK BULVARI NO 221, KAVAKLIDERE, ANKARA, 00000, TURKEY	1300-008X	1303-6106		TURK J BOT	Turk. J. Bot.		234	251		10.3906/bot-1307-14
Read, not useful	Web of Science	Baranzelli, MC; Sersic, AN; Cocucci, AA	2014	27	4			The search for Pleiades in trait constellations: functional integration and phenotypic selection in the complex flowers of Morrenia brachystephana (Apocynaceae)	JOURNAL OF EVOLUTIONARY BIOLOGY	17	17	WILEY	HOBOKEN	111 RIVER ST, HOBOKEN 07030-5774, NJ USA	1010-061X	1420-9101		J EVOLUTION BIOL	J. Evol. Biol.	APR	724	736		10.1111/jeb.12341
Read, not useful	Web of Science	Raskoti, BB	2015	233	2			A new species of Gastrochilus and new records for the orchids of Nepal	PHYTOTAXA	9	12	MAGNOLIA PRESS	AUCKLAND	PO BOX 41383, AUCKLAND, ST LUKES 1030, NEW ZEALAND	1179-3155	1179-3163		PHYTOTAXA	Phytotaxa	44869	179	184		10.11646/phytotaxa.233.2.5
Read, not useful	Web of Science	Metsare, M; Ilves, A; Haldna, M; Kull, T; Tali, K	2015	162	4			Four seed-quality measures in orchids with different pollination systems	ACTA BOTANICA GALLICA	8	8	SOC BOTANIQUE FRANCE	LILLE-CEDEX	FACULTE DE PHARMACIE, BP 83, F-59006 LILLE-CEDEX, FRANCE	1253-8078	2166-3408		ACTA BOT GALLICA	Acta Bot. Gall.		263	269		10.1080/12538078.2015.1100549
Read, not useful	Web of Science	Adams, JW; Lym, RG	2015	8	3			Quinclorac and Aminocyclopyrachlor Movement in Sandy Soils	INVASIVE PLANT SCIENCE AND MANAGEMENT	13	14	WEED SCI SOC AMER	LAWRENCE	810 EAST 10TH ST, LAWRENCE, KS 66044-8897 USA	1939-7291	1939-747X		INVAS PLANT SCI MANA	Invasive Plant Sci. Manag.	JUL-SEP	269	275		10.1614/IPSM-D-14-00070.1
Read, not useful	Web of Science	Raskoti, BB; Jin, WT; Xiang, XG; Schuiteman, A; Li, DZ; Li, JW; Huang, WC; Jin, XH; Huang, LQ	2016	32	2			A phylogenetic analysis of molecular and morphological characters of Herminium (Orchidaceae, Orchideae): evolutionary relationships, taxonomy, and patterns of character evolution	CLADISTICS	18	21	WILEY	HOBOKEN	111 RIVER ST, HOBOKEN 07030-5774, NJ USA	0748-3007	1096-0031		CLADISTICS	Cladistics	APR	198	210		10.1111/cla.12125
Read, not useful	Web of Science	Havens, K; Vitt, P	2016	36	4			The Importance of Phenological Diversity in Seed Mixes for Pollinator Restoration	NATURAL AREAS JOURNAL	15	15	NATURAL AREAS ASSOC	ROCKFORD	320 SOUTH THIRD ST, ROCKFORD, IL 61104 USA	0885-8608	2162-4399		NAT AREA J	Nat. Areas J.	OCT	531	537		10.3375/043.036.0418
Read, not useful	Web of Science	Hoang, NH; Kane, ME; Radcliffe, EN; Zettler, LW; Richardson, LW	2017	119	3			Comparative seed germination and seedling development of the ghost orchid, Dendrophylax lindenii (Orchidaceae), and molecular identification of its mycorrhizal fungus from South Florida	ANNALS OF BOTANY	22	23	OXFORD UNIV PRESS	OXFORD	GREAT CLARENDON ST, OXFORD OX2 6DP, ENGLAND	0305-7364	1095-8290		ANN BOT-LONDON	Ann. Bot.	FEB	379	393		10.1093/aob/mcw220
Read, not useful	Web of Science	Von Raab-Straube, E; Raus, T	2017	47	1			Euro plus Med-Checklist Notulae, 7	WILLDENOWIA	0	1	BOTANISCHER GARTEN & BOTANISCHE MUSEUM BERLIN-DAHLEM	BERLIN	FREIE UNIV BERLIN, KOENIGIN-LUISE-STRASSE 6-8, BERLIN, D-14191, GERMANY	0511-9618			WILLDENOWIA	Willdenowia	APR	89	96		10.3372/wi.47.47112
Read, not useful	Web of Science	Scopece, G; Juillet, N; Lexer, C; Cozzolino, S	2017	5				Fluctuating selection across years and phenotypic variation in food-deceptive orchids	PEERJ	11	11	PEERJ INC	LONDON	341-345 OLD ST, THIRD FLR, LONDON, EC1V 9LL, ENGLAND	2167-8359			PEERJ	PeerJ	AUG 25			e3704	10.7717/peerj.3704
Read, not useful	Web of Science	Pellegrino, G; Bellusci, F; Palermo, AM	2017	7	18			Functional differentiation in pollination processes among floral traits in Serapias species (Orchidaceae)	ECOLOGY AND EVOLUTION	2	2	WILEY	HOBOKEN	111 RIVER ST, HOBOKEN 07030-5774, NJ USA	2045-7758			ECOL EVOL	Ecol. Evol.	SEP	7171	7177		10.1002/ece3.3264
Read, not useful	Web of Science	Bateman, RM; Molnar, VA; Sramko, G	2017	5				In situ morphometric survey elucidates the evolutionary systematics of the Eurasian Himantoglossum Glade (Orchidaceae: Orchidinae)	PEERJ	16	19	PEERJ INC	LONDON	341-345 OLD ST, THIRD FLR, LONDON, EC1V 9LL, ENGLAND	2167-8359			PEERJ	PeerJ	JAN 31			e2893	10.7717/peerj.2893
Read, not useful	Web of Science	Oja, J; Vahtra, J; Bahram, M; Kohout, P; Kull, T; Rannap, R; Koljalg, U; Tedersoo, L	2017	27	4			Local-scale spatial structure and community composition of orchid mycorrhizal fungi in semi-natural grasslands	MYCORRHIZA	13	17	SPRINGER	NEW YORK	ONE NEW YORK PLAZA, SUITE 4600, NEW YORK, NY, UNITED STATES	0940-6360	1432-1890		MYCORRHIZA	Mycorrhiza	MAY	355	367		10.1007/s00572-016-0755-7
Read, not useful	Web of Science	Fajardo, CG; Vieira, FD; Felix, LP; Molina, WF	2017	26	5			Negligence in the Atlantic forest, northern Brazil: a case study of an endangered orchid	BIODIVERSITY AND CONSERVATION	4	4	SPRINGER	DORDRECHT	VAN GODEWIJCKSTRAAT 30, 3311 GZ DORDRECHT, NETHERLANDS	0960-3115	1572-9710		BIODIVERS CONSERV	Biodivers. Conserv.	MAY	1047	1063		10.1007/s10531-016-1285-5
Read, not useful	Web of Science	Jin, WT; Schuiteman, A; Chase, MW; Li, JW; Chung, SW; Hsu, TC; Jin, XH	2017	17				Phylogenetics of subtribe Orchidinae s.l. (Orchidaceae; Orchidoideae) based on seven markers (plastid matK, psaB, rbcL, trnL-F, trnH-psba, and nuclear nrITS, Xdh): implications for generic delimitation	BMC PLANT BIOLOGY	26	29	BIOMED CENTRAL LTD	LONDON	236 GRAYS INN RD, FLOOR 6, LONDON WC1X 8HL, ENGLAND	1471-2229			BMC PLANT BIOL	BMC Plant Biol.	44890			222	10.1186/s12870-017-1160-x
Read, not useful	Web of Science	De Vriendt, L; Lemay, MA; Jean, M; Renaut, S; Pellerin, S; Joly, S; Belzile, F; Poulin, M	2017	10	4			Population isolation shapes plant genetics, phenotype and germination in naturally patchy ecosystems	JOURNAL OF PLANT ECOLOGY	5	5	OXFORD UNIV PRESS	OXFORD	GREAT CLARENDON ST, OXFORD OX2 6DP, ENGLAND	1752-9921	1752-993X		J PLANT ECOL	J. Plant Ecol.	AUG	649	659		10.1093/jpe/rtw071
Read, not useful	Web of Science	Brzosko, E; Ostrowiecka, B; Kotowicz, J; Bolesta, M; Gromotowicz, A; Gromotowicz, M; Orzechowska, A; Orzolek, J; Wojdalska, M	2017	86	3			Seed dispersal in six species of terrestrial orchids in Biebrza National Park (NE Poland)	ACTA SOCIETATIS BOTANICORUM POLONIAE	13	13	POLSKIE TOWARZYSTWO BOTANICZNE	WARSAW	AL UJAZDOWSKIE 4, 00-478 WARSAW, POLAND	0001-6977	2083-9480		ACTA SOC BOT POL	Acta Soc. Bot. Pol.				3557	10.5586/asbp.3557
Read, not useful	Web of Science	Klymenko, G; Kovalenko, I; Lykholat, Y; Khromykh, N; Didur, O; Alekseeva, A	2017	7	2			The integral assessment of the rare plant populations	UKRAINIAN JOURNAL OF ECOLOGY	9	10	ALEX MATSYURA PRESS	MELITOPOL	ALTAI STATE UNIV, VUL LENINA, 20, MELITOPOL, 72312, UKRAINE	2520-2138			UKR J ECOL	Ukr. J. Ecol.		201	209		10.15421/2017_37
Read, not useful	Web of Science	Rachanarin, C; Suwannarach, N; Kumla, J; Srimuang, KO; Mckenzie, EHC; Lumyong, S	2018	374	2			A new endophytic fungus, Tulasnella phuhinrongklaensis (Cantharellales, Basidiomycota) isolated from roots of the terrestrial orchid, Phalaenopsis pulcherrima	PHYTOTAXA	6	7	MAGNOLIA PRESS	AUCKLAND	PO BOX 41383, AUCKLAND, ST LUKES 1030, NEW ZEALAND	1179-3155	1179-3163		PHYTOTAXA	Phytotaxa	44870	99	109		10.11646/phytotaxa.374.2.1
Read, not useful	Web of Science	Kaur, J; Poff, KE; Sharma, J	2018	219	1			A rare temperate terrestrial orchid selects similar Tulasnella taxa in ex situ and in situ environments	PLANT ECOLOGY	5	5	SPRINGER	DORDRECHT	VAN GODEWIJCKSTRAAT 30, 3311 GZ DORDRECHT, NETHERLANDS	1385-0237	1573-5052		PLANT ECOL	Plant Ecol.	JAN	45	55		10.1007/s11258-017-0776-0
Read, not useful	Web of Science	Bateman, RM; Murphy, ARM; Hollingsworth, PM; Hart, ML; Denholm, I; Rudall, PJ	2018	73	4			Molecular and morphological phylogenetics of the digitate-tubered clade within subtribe Orchidinae s.s. (Orchidaceae: Orchideae)	KEW BULLETIN	8	8	SPRINGER LONDON LTD	LONDON	236 GRAYS INN RD, 6TH FLOOR, LONDON WC1X 8HL, ENGLAND	0075-5974	1874-933X		KEW BULL	Kew Bull.	DEC			54	10.1007/s12225-018-9782-1
Read, not useful	Web of Science	Dong, WL; Wang, RN; Zhang, NY; Fan, WB; Fang, MF; Li, ZH	2018	19	3			Molecular Evolution of Chloroplast Genomes of Orchid Species: Insights into Phylogenetic Relationship and Adaptive Evolution	INTERNATIONAL JOURNAL OF MOLECULAR SCIENCES	60	66	MDPI	BASEL	ST ALBAN-ANLAGE 66, CH-4052 BASEL, SWITZERLAND		1422-0067		INT J MOL SCI	Int. J. Mol. Sci.	MAR			716	10.3390/ijms19030716
Read, not useful	Web of Science	Buryy, VV; Klimova, KG; Lace, A	2018	21	2			New and rare species of vascular plants for the Nature Park Bystrinsky (Central Kamchatka)	TURCZANINOWIA	0	0	Altai State Univ	Barnaul	61 Lenina Prospekt, Barnaul, Barnaul, RUSSIA	1560-7259	1560-7267		TURCZANINOWIA	Turczaninowia		13	21		10.14258/turczaninowia.21.2.2
Read, not useful	Web of Science	Lilles, E; Dhar, A; Coates, KD; Haeussler, S	2018	421				Retention level affects dynamics of understory plant community recovery in northern temperate hemlock-cedar forests	FOREST ECOLOGY AND MANAGEMENT	11	11	ELSEVIER SCIENCE BV	AMSTERDAM	PO BOX 211, 1000 AE AMSTERDAM, NETHERLANDS	0378-1127	1872-7042		FOREST ECOL MANAG	For. Ecol. Manage.	44774	3	15		10.1016/j.foreco.2017.12.033
Read, not useful	Web of Science	Wang, H; Zheng, PM; Aoki, D; Miyake, T; Yagami, S; Matsushita, Y; Fukushima, K; Nakagawa, M	2018	8	16			Sexual and temporal variations in floral scent in the subdioecious shrub Eurya japonica Thunb	ECOLOGY AND EVOLUTION	5	5	WILEY	HOBOKEN	111 RIVER ST, HOBOKEN 07030-5774, NJ USA	2045-7758			ECOL EVOL	Ecol. Evol.	AUG	8266	8272		10.1002/ece3.4378
Read, not useful	Web of Science	Miura, C; Saisho, M; Yagame, T; Yamato, M; Kaminaka, H	2019	8	8			Bletilla striata (Orchidaceae) Seed Coat Restricts the Invasion of Fungal Hyphae at the Initial Stage of Fungal Colonization	PLANTS-BASEL	3	3	MDPI	BASEL	ST ALBAN-ANLAGE 66, CH-4052 BASEL, SWITZERLAND		2223-7747		PLANTS-BASEL	Plants-Basel	AUG			280	10.3390/plants8080280
Read, not useful	Web of Science	Senel, G; Akbulut, MK; Seker, SS	2019	256	3			Comparative anatomical properties of some Epidendroideae and Orchidoideae species distributed in NE Turkey	PROTOPLASMA	1	1	SPRINGER WIEN	WIEN	SACHSENPLATZ 4-6, PO BOX 89, A-1201 WIEN, AUSTRIA	0033-183X	1615-6102		PROTOPLASMA	Protoplasma	MAY	655	668		10.1007/s00709-018-1326-x
Read, not useful	Web of Science	Kirillova, IA; Kirillov, DV	2019	46	10			Effect of Lighting Conditions on the Reproductive Success of Cypripedium calceolus L. (Orchidaceae, Liliopsida)	BIOLOGY BULLETIN	3	4	PLEIADES PUBLISHING INC	MOSCOW	PLEIADES PUBLISHING INC, MOSCOW, 00000, RUSSIA	1062-3590	1608-3059		BIOL BULL+	Biol. Bull	DEC	1317	1324		10.1134/S1062359019100157
Read, not useful	Web of Science	Hossain, MM	2019	26	2			MORPHO-MOLECULAR CHARACTERIZATION OF CERATOBASIDIUM SP.: A MYCORRHIZAL FUNGI ISOLATED FROM A RARE EPIPHYTIC ORCHID GASTROCHILUS CALCEOLARIS (J. E. SM.) D. DON	BANGLADESH JOURNAL OF PLANT TAXONOMY	2	2	BANGLADESH ASSOC PLANT TAXONOMISTS	DHAKA	BANGLADESH NATL HERBARIUM, CHIRIAKHANA RD, MIRPUR 1, DHAKA, 1216, BANGLADESH	1028-2092	2224-7297		BANGL J PLANT TAXON	Bangladesh J. Plant Taxon.	DEC	249	257
Read, not useful	Web of Science	Gilian, LD; Endredi, A; Zsinka, B; Nemenyi, A; Nagy, JG	2019	17	3			MORPHOLOGICAL AND REPRODUCTIVE TRAIT-VARIABILITY OF A FOOD DECEPTIVE ORCHID, CEPHALANTHERA RUBRA ALONG DIFFERENT ALTITUDES	APPLIED ECOLOGY AND ENVIRONMENTAL RESEARCH	2	2	CORVINUS UNIV BUDAPEST	BUDAPEST	VILLANYI UT 29/43, BUDAPEST, H-1118, HUNGARY	1589-1623	1785-0037		APPL ECOL ENV RES	Appl. Ecol. Environ. Res.		5619	5639		10.15666/aeer/1703_56195639
Read, not useful	Web of Science	Djordjevic, V; Tsiftsis, S	2019	26				Patterns of orchid species richness and composition in relation to geological substrates	WULFENIA	7	7	LANDESMUSEUM KARNTEN	KLAGENFURT	MUSEUMGASSE 2, KLAGENFURT, A-9021, AUSTRIA	1561-882X			WULFENIA	Wulfenia		1	21
Read, not useful	Web of Science	Kapelkina, LP; Teplyakova, TE	2019		1			Red Book of vascular plants along oil pipelines in Yaroslavl Region	THEORETICAL AND APPLIED ECOLOGY	1	1	LLC PUBLISHING HOUSE, KAMERTON	MOSCOW	9, STROMYNKA ST, MOSCOW, 107014, RUSSIA	1995-4301	2618-8406		THEOR APPL ECOL	Theor. Appl. Ecol.		54	59		10.25750/1995-4301-2019-1-054-059
Read, not useful	Web of Science	Ma, XK; Lin, H; Chen, YQ; Lan, SR; Ming, R	2019	4	2			The complete chloroplast genome of a gynodioecious deciduous orchid Satyrium ciliatum (Orchidaceae) female	MITOCHONDRIAL DNA PART B-RESOURCES	0	0	TAYLOR & FRANCIS LTD	ABINGDON	2-4 PARK SQUARE, MILTON PARK, ABINGDON OR14 4RN, OXON, ENGLAND		2380-2359		MITOCHONDRIAL DNA B	Mitochondrial DNA Part B-Resour.	44745	3876	3877		10.1080/23802359.2019.1687359
Read, not useful	Web of Science	Fujimori, S; Abe, JP; Okane, I; Yamaoka, Y	2019	60	1			Three new species in the genus Tulasnella isolated from orchid mycorrhiza of Spiranthes sinensis var. amoena (Orchidaceae)	MYCOSCIENCE	8	9	MYCOLOGICAL SOC JAPAN	TOKYO	AQUA HAKUSAN BUILD 5F, 1-13-7 HAKUSAN, BUNKYO-KU, TOKYO, JAPAN	1340-3540	1618-2545		MYCOSCIENCE	Mycoscience	JAN	71	81		10.1016/j.myc.2018.09.003
Read, not useful	Web of Science	Gao, Y; Zhao, ZY; Li, JY; Liu, N; Jacquemyn, H; Guo, SX; Xing, XK	2020	30	44595			Do fungal associates of co-occurring orchids promote seed germination of the widespread orchid species Gymnadenia conopsea?	MYCORRHIZA	9	10	SPRINGER	NEW YORK	ONE NEW YORK PLAZA, SUITE 4600, NEW YORK, NY, UNITED STATES	0940-6360	1432-1890		MYCORRHIZA	Mycorrhiza	MAY	221	228		10.1007/s00572-020-00943-1
Read, not useful	Web of Science	Glinska, SO; Shtokalo, SS; Lyko, DV; Stepaniuk, YV; Savchuk, LK	2020	10	1			Ecological-coenotic features of rare flora species of pine-oak stands of Volyn Polissya	UKRAINIAN JOURNAL OF ECOLOGY	0	0	ALEX MATSYURA PRESS	MELITOPOL	ALTAI STATE UNIV, VUL LENINA, 20, MELITOPOL, 72312, UKRAINE	2520-2138			UKR J ECOL	Ukr. J. Ecol.		55	61		10.15421/2020_9
Read, not useful	Web of Science	Bohmer, M; Ozdin, D; Racko, M; Lichvar, M; Budis, J; Szemes, T	2020	10	20			Identification of Bacterial and Fungal Communities in the Roots of Orchids and Surrounding Soil in Heavy Metal Contaminated Area of Mining Heaps	APPLIED SCIENCES-BASEL	4	4	MDPI	BASEL	ST ALBAN-ANLAGE 66, CH-4052 BASEL, SWITZERLAND		2076-3417		APPL SCI-BASEL	Appl. Sci.-Basel	OCT			7367	10.3390/app10207367
Read, not useful	Web of Science	Kirillova, IA; Kirillov, DV	2020	5				IMPACT OF WEATHER CONDITIONS ON SEASONAL DEVELOPMENT, POPULATION STRUCTURE AND REPRODUCTIVE SUCCESS ON DACTYLORHIZA TRAUNSTEINERI (ORCHIDACEAE) IN THE KOMI REPUBLIC (RUSSIA)	NATURE CONSERVATION RESEARCH	6	7	SARANSK FOND PODDERZKI & RAZVITIA ZAPOVEDNYH	SARANSK	SUMMER LANE, BUILDING 4,, SARANSK, REPUBLIC OF MORDOVIA 430007, RUSSIA	2500-008X			NAT CONSERV RES	Nat. Conserv. Res.					10.24189/ncr.2020.016
Read, not useful	Web of Science	Altinkaynak, H; Ozkoc, I	2020	16				Isolation and molecular characterization of plant growth promoting bacteria from the rhizosphere of orchids in Turkey	RHIZOSPHERE	3	3	ELSEVIER	AMSTERDAM	RADARWEG 29, 1043 NX AMSTERDAM, NETHERLANDS		2452-2198		RHIZOSPHERE-NETH	Rhizosphere	DEC			100280	10.1016/j.rhisph.2020.100280
Read, not useful	Web of Science	Figura, T; Weiser, M; Ponert, J	2020	22	1			Orchid seed sensitivity to nitrate reflects habitat preferences and soil nitrate content	PLANT BIOLOGY	12	13	WILEY	HOBOKEN	111 RIVER ST, HOBOKEN 07030-5774, NJ USA	1435-8603	1438-8677		PLANT BIOLOGY	Plant Biol.	JAN	21	29		10.1111/plb.13044
Read, not useful	Web of Science	Djordjevic, V; Tsiftsis, S; Lakusic, D; Jovanovic, S; Stevanovic, V	2020	27				Orchid species richness and composition in relation to vegetation types	WULFENIA	2	2	LANDESMUSEUM KARNTEN	KLAGENFURT	MUSEUMGASSE 2, KLAGENFURT, A-9021, AUSTRIA	1561-882X			WULFENIA	Wulfenia		183	210
Read, not useful	Web of Science	Efimov, PG	2020	5				ORCHIDS OF RUSSIA: ANNOTATED CHECKLIST AND GEOGRAPHIC DISTRIBUTION	NATURE CONSERVATION RESEARCH	9	11	SARANSK FOND PODDERZKI & RAZVITIA ZAPOVEDNYH	SARANSK	SUMMER LANE, BUILDING 4,, SARANSK, REPUBLIC OF MORDOVIA 430007, RUSSIA	2500-008X			NAT CONSERV RES	Nat. Conserv. Res.					10.24189/ncr.2020.018
Read, not useful	Web of Science	Applequist, WL	2020	69	2			Report of the Nomenclature Committee for Vascular Plants: 71	TAXON	3	3	WILEY	HOBOKEN	111 RIVER ST, HOBOKEN 07030-5774, NJ USA	0040-0262	1996-8175		TAXON	Taxon	APR	391	397		10.1002/tax.12217
Read, not useful	Web of Science	Kirillova, IA; Kirillov, DV	2020		49			Reproductive success of Dactylorhiza incarnata ssp. cruenta (Orchidaceae) on the northern border of its distribution area	VESTNIK TOMSKOGO GOSUDARSTVENNOGO UNIVERSITETA-BIOLOGIYA	1	1	TOMSKIJ GOSUDARSTVENNYI UNIV	TOMSK	BIOL INST, 36 LENINA ST, TOMSK, 634050, RUSSIA	1998-8591	2311-2077		VESTN TOMSK GOS U BI	Vestn. Tomsk. Gos. Univ. Biol.		25	49		10.17223/19988591/49/2
Read, not useful	Web of Science	Liao, BN	2020	5	1			The first complete chloroplast genome sequence of the medicinal plant Bletilla formosana (Orchidaceae)	MITOCHONDRIAL DNA PART B-RESOURCES	0	0	TAYLOR & FRANCIS LTD	ABINGDON	2-4 PARK SQUARE, MILTON PARK, ABINGDON OR14 4RN, OXON, ENGLAND		2380-2359		MITOCHONDRIAL DNA B	Mitochondrial DNA Part B-Resour.	44563	286	287		10.1080/23802359.2019.1700841
Read, not useful	Web of Science	McMurchie, E; Weeks, A	2020	85	1			Vascular Flora and Ecological Community Assessment of the Blue Ridge Center for Environmental Stewardship, Loudoun County, Virginia	CASTANEA	0	0	SOUTHERN APPALACHIAN BOTANICAL SOC, NEWBERRY COLL	NEWBERRY	DEPT BIOLOGY, C/O CHARLES N HORN, SECRETARY-TREASURER, 2100 COLLEGE ST, NEWBERRY, SC 29108 USA	0008-7475	1938-4386		CASTANEA	Castanea	MAY	42	64		10.2179/0008-7475.85.1.42
Read, not useful	Web of Science	Gyeltshen, P; Jamisho, S; Phuntsho, T; Zangpo, P; Gurung, DB; Kumar, P	2021	66	3			Additions to Orchid Flora of Bhutan-II	TAIWANIA	0	0	NATL TAIWAN UNIV PRESS	TAIPEI	NO 1 SECTION 4, ROOSEVELT RD, TAIPEI, 106, TAIWAN	0372-333X			TAIWANIA	Taiwania	44798	415	426		10.6165/tai.2021.66.415
Read, not useful	Web of Science	Datsyuk, VV	2021	9	1			An evaluation of the conservation status of the forest vegetation of the Volyn Upland, Ukraine	ENVIRONMENTAL & SOCIO-ECONOMIC STUDIES	0	0	SCIENDO	WARSAW	BOGUMILA ZUGA 32A, WARSAW, MAZOVIA, POLAND	2354-0079			ENVIRON SOCIO-ECON S	Environ. Socio-Econ. Stud.	MAR	44	52		10.2478/environ-2021-0005
Read, not useful	Web of Science	Lai, YJ; Han, Y; Schuiteman, A; Chase, MW; Xu, SZ; Li, JW; Wu, JY; Yang, BY; Jin, XH	2021	157				Diversification in Qinghai-Tibet Plateau: Orchidinae (Orchidaceae) clades exhibiting pre-adaptations play critical role	MOLECULAR PHYLOGENETICS AND EVOLUTION	2	3	ACADEMIC PRESS INC ELSEVIER SCIENCE	SAN DIEGO	525 B ST, STE 1900, SAN DIEGO, CA 92101-4495 USA	1055-7903	1095-9513		MOL PHYLOGENET EVOL	Mol. Phylogenet. Evol.	APR			107062	10.1016/j.ympev.2020.107062
Read, not useful	Web of Science	Kaur, J; Phillips, C; Sharma, J	2021	31	1			Host population size is linked to orchid mycorrhizal fungal communities in roots and soil, which are shaped by microenvironment	MYCORRHIZA	5	5	SPRINGER	NEW YORK	ONE NEW YORK PLAZA, SUITE 4600, NEW YORK, NY, UNITED STATES	0940-6360	1432-1890		MYCORRHIZA	Mycorrhiza	JAN	17	30		10.1007/s00572-020-00993-5
Read, not useful	Web of Science	Jacquemyn, H; Brys, R; Waud, M; Evans, A; Figura, T; Selosse, MA	2021	12				Mycorrhizal Communities and Isotope Signatures in Two Partially Mycoheterotrophic Orchids	FRONTIERS IN PLANT SCIENCE	4	4	FRONTIERS MEDIA SA	LAUSANNE	AVENUE DU TRIBUNAL FEDERAL 34, LAUSANNE, CH-1015, SWITZERLAND	1664-462X			FRONT PLANT SCI	Front. Plant Sci.	44601			618140	10.3389/fpls.2021.618140
Read, not useful	Web of Science	Racko, M; Ozdin, D; Kucerova, G; Jurkovic, L; Vaculik, M	2021	76	7			Occurrence and uptake of heavy metals by selected terrestrial orchids in extreme conditions of initial soils on previous mining sites	BIOLOGIA	1	1	SPRINGER	NEW YORK	ONE NEW YORK PLAZA, SUITE 4600, NEW YORK, NY, UNITED STATES	0006-3088	1336-9563		BIOLOGIA	Biologia	JUL	2113	2122		10.2478/s11756-020-00619-3
Read, not useful	Web of Science	Kirillova, IA; Kirillov, DV	2021	6	1			REPRODUCTIVE SUCCESS OF ORCHIDS AT THE NORTHERN BORDER OF THEIR DISTRIBUTION AREAS (NORTH-EAST OF EUROPEAN RUSSIA)	NATURE CONSERVATION RESEARCH	1	1	SARANSK FOND PODDERZKI & RAZVITIA ZAPOVEDNYH	SARANSK	SUMMER LANE, BUILDING 4,, SARANSK, REPUBLIC OF MORDOVIA 430007, RUSSIA	2500-008X			NAT CONSERV RES	Nat. Conserv. Res.		17	27		10.24189/ncr.2021.014
Read, not useful	Web of Science	Milentyeva, IS; Le, VM; Kozlova, OV; Velichkovich, NS; Fedorova, AM; Loseva, AI; Yustratov, VP	2021	9	1			Secondary metabolites in in vitro cultures of Siberian medicinal plants: Content, antioxidant properties, and antimicrobial characteristics	FOODS AND RAW MATERIALS	2	2	KEMEROVO STATE UNIV	KEMEROVO	STREET KRASNAYA, 6, KEMEROVO, 650000, RUSSIA	2308-4057	2310-9599		FOOD RAW MATER	Food Raw Mater.		153	163		10.21603/2308-4057-2021-1-153-163
Read, not useful	Web of Science	Seker, SS; Akbulut, MK; Senel, G	2021	84	10			Seed morphometry and ultrastructure studies on some Turkish orchids (Orchidaceae)	MICROSCOPY RESEARCH AND TECHNIQUE	0	0	WILEY	HOBOKEN	111 RIVER ST, HOBOKEN 07030-5774, NJ USA	1059-910X	1097-0029		MICROSC RES TECHNIQ	Microsc. Res. Tech.	OCT	2409	2420		10.1002/jemt.23796
Read, not useful	Web of Science	Efimov, PG	2021	24	2			Typification of 20 names in Orchidaceae of the Russian flora	TURCZANINOWIA	0	0	Altai State Univ	Barnaul	61 Lenina Prospekt, Barnaul, Barnaul, RUSSIA	1560-7259	1560-7267		TURCZANINOWIA	Turczaninowia		51	55		10.14258/turczaninowia.24.2.6
Read, not useful	Web of Science	Li, MH; Liu, KW; Li, Z; Lu, HC; Ye, QL; Zhang, DY; Wang, JY; Li, YF; Zhong, ZM; Liu, XD; Yu, X; Liu, DK; Tu, XD; Liu, B; Hao, Y; Liao, XY; Jiang, YT; Sun, WH; Chen, JL; Chen, YQ; Ai, Y; Zhai, JW; Wu, SS; Zhou, Z; Hsiao, YY; Wu, WL; Chen, YY; Lin, YF; Hsu, JL; Li, CY; Wang, ZW; Zhao, X; Zhong, WY; Ma, XK; Ma, L; Huang, J; Chen, GZ; Huang, MZ; Huang, LQ; Peng, DH; Luo, YB; Zou, SQ; Chen, SP; Lan, S…	2022	8	4			Genomes of leafy and leafless Platanthera orchids illuminate the evolution of mycoheterotrophy	NATURE PLANTS	1	1	NATURE PORTFOLIO	BERLIN	HEIDELBERGER PLATZ 3, BERLIN, 14197, GERMANY	2055-026X	2055-0278		NAT PLANTS	Nat. Plants	APR	373	+		10.1038/s41477-022-01127-9
Read, not useful	Web of Science	Wu, Y; Duan, XY; Tong, ZL; Li, QJ	2022	13				Pollinator-Mediated Selection on Floral Traits of Primula tibetica Differs Between Sites With Different Soil Water Contents and Among Different Levels of Nutrient Availability	FRONTIERS IN PLANT SCIENCE	0	0	FRONTIERS MEDIA SA	LAUSANNE	AVENUE DU TRIBUNAL FEDERAL 34, LAUSANNE, CH-1015, SWITZERLAND	1664-462X			FRONT PLANT SCI	Front. Plant Sci.	MAR 1			807689	10.3389/fpls.2022.807689
Read, not useful	Web of Science	Liu, ZJ; Lan, SR	2022	8	4			The evolutionary mechanisms of mycohetero-trophic orchids	NATURE PLANTS	0	0	NATURE PORTFOLIO	BERLIN	HEIDELBERGER PLATZ 3, BERLIN, 14197, GERMANY	2055-026X	2055-0278		NAT PLANTS	Nat. Plants	APR	328	329		10.1038/s41477-022-01137-7
Read, not useful, in common with Google Scholar	Web of Science	Jin, XH; Efimov, P	2012	30	3			Platanthera ovatilabris and P. dulongensis spp. nov and new records of Platanthera (Orchidaceae, Orchidoideae) for Yunnan and Tibet, China	NORDIC JOURNAL OF BOTANY	11	17	WILEY-BLACKWELL	HOBOKEN	111 RIVER ST, HOBOKEN 07030-5774, NJ USA	0107-055X			NORD J BOT	Nord. J. Bot.		291	298		10.1111/j.1756-1051.2011.01229.x
Read, not useful, in common with Google Scholar	Web of Science	Jin, WT; Zhou, HL; Jin, XH	2013	38	4			Platanthera yadongensis (Orchidaceae, Orchideae), a new species from Tibet, China	SYSTEMATIC BOTANY	8	9	AMER SOC PLANT TAXONOMISTS	LARAMIE	UNIV WYOMING, DEPT BOTANY 3165, 1000 E UNIVERSITY AVE, LARAMIE, WY 82071 USA	0363-6445	1548-2324		SYST BOT	Syst. Bot.	OCT-DEC	982	986		10.1600/036364413X674878
Read, not useful, in common with Google Scholar	Web of Science	Efimov, PG; Jin, XH	2014	63	5			Typification of specific and infraspecific names in Asian Platanthera (Orchidaceae)	TAXON	2	4	INT ASSOC PLANT TAXONOMY-IAPT	BRATISLAVA	C/O INST BOTANY, SLOVAK ACAD SCIENCES DUBRAVSKA CESTA 9, SK-845 23 BRATISLAVA, SLOVAKIA	0040-0262	1996-8175		TAXON	Taxon	OCT	1117	1121		10.12705/635.30
Read, not useful, in common with Google Scholar	Web of Science	Jin, WT; Xie, GG; Yang, CT; Zhou, T; Jin, XH	2015	52	44687			Platanthera nanlingensis (Orchidaceae), a new species from Guangdong Province, China	ANNALES BOTANICI FENNICI	4	6	FINNISH ZOOLOGICAL BOTANICAL PUBLISHING BOARD	UNIV HELSINKI	P O BOX 26, FI-00014 UNIV HELSINKI, FINLAND	0003-3847	1797-2442		ANN BOT FENN	Ann. Bot. Fenn.	DEC	296	300		10.5735/085.052.0503
Read, not useful, in common with Google Scholar	Web of Science	Ross, AA; Travers, SE	2016	17	1			The genetic consequences of rarity in the western prairie fringed orchid (Platanthera praeclara)	CONSERVATION GENETICS	7	9	SPRINGER	DORDRECHT	VAN GODEWIJCKSTRAAT 30, 3311 GZ DORDRECHT, NETHERLANDS	1566-0621	1572-9737		CONSERV GENET	Conserv. Genet.	FEB	69	76		10.1007/s10592-015-0761-x
Read, not useful, in common with Google Scholar	Web of Science	Wu, L; Luo, JL; Tian, HZ; Yu, XL	2017	308	1			Platanthera australis, a new species of Orchidaceae from southern China	PHYTOTAXA	1	3	MAGNOLIA PRESS	AUCKLAND	PO BOX 41383, AUCKLAND, ST LUKES 1030, NEW ZEALAND	1179-3155	1179-3163		PHYTOTAXA	Phytotaxa	44714	131	136		10.11646/phytotaxa.308.1.13
Read, not useful, in common with Google Scholar	Web of Science	Ye, QL; Li, YF; Zhong, ZM; Wu, LF; Chen, LJ; Li, MH	2018	343	3			Platanthera guangdongensis and P. zijinensis (Orchidaceae: Orchideae), two new species from China: Evidence from morphological and molecular analyses	PHYTOTAXA	2	4	MAGNOLIA PRESS	AUCKLAND	PO BOX 41383, AUCKLAND, ST LUKES 1030, NEW ZEALAND	1179-3155	1179-3163		PHYTOTAXA	Phytotaxa	44632	201	213		10.11646/phytotaxa.343.3.1
Read, not useful, in common with Google Scholar	Web of Science	Lallemand, F; May, M; Ihnatowicz, A; Jakalski, M	2019	4	2			The complete chloroplast genome sequence of Platanthera chlorantha (Orchidaceae)	MITOCHONDRIAL DNA PART B-RESOURCES	3	3	TAYLOR & FRANCIS LTD	ABINGDON	2-4 PARK SQUARE, MILTON PARK, ABINGDON OR14 4RN, OXON, ENGLAND		2380-2359		MITOCHONDRIAL DNA B	Mitochondrial DNA Part B-Resour.	44745	2683	2684		10.1080/23802359.2019.1644551
Read, not useful, in common with Google Scholar	Web of Science	Macgregor, CJ; Scott-Brown, AS	2020	4	1			Nocturnal pollination: an overlooked ecosystem service vulnerable to environmental change	EMERGING TOPICS IN LIFE SCIENCES	14	14	PORTLAND PRESS LTD	LONDON	5TH FLR, 90 HIGH HOLBORN, LONDON WC1V 6LJ, ENGLAND	2397-8554	2397-8562		EMERG TOP LIFE SCI	Emerg. Top. Life Sci.	JUL	19	32		10.1042/ETLS20190134
Read, not useful, in common with Google Scholar	Web of Science	Qin, Y; Huang, YS; Meng, T; Liu, Y	2020	436	1			Platanthera jiuwanshanensis (Orchidaceae), a new species from Guangxi, China	PHYTOTAXA	0	0	MAGNOLIA PRESS	AUCKLAND	PO BOX 41383, AUCKLAND, ST LUKES 1030, NEW ZEALAND	1179-3155	1179-3163		PHYTOTAXA	Phytotaxa	44636	72	78		10.11646/phytotaxa.436.1.7
Read, not useful, in common with Google Scholar	Web of Science	Mursal, N; Mehdiyeva, NP; Ibrahimova, AG	2020	5				POPULATION STATUS AND ECOLOGY OF PLATANTHERA CHLORANTHA (ORCHIDACEAE) IN THE GREATER CAUCASUS (AZERBAIJAN)	NATURE CONSERVATION RESEARCH	2	2	SARANSK FOND PODDERZKI & RAZVITIA ZAPOVEDNYH	SARANSK	SUMMER LANE, BUILDING 4,, SARANSK, REPUBLIC OF MORDOVIA 430007, RUSSIA	2500-008X			NAT CONSERV RES	Nat. Conserv. Res.		114	124		10.24189/ncr.2020.046
Read, not useful, in common with Google Scholar	Web of Science	Biederman, LA; Weldon, SM; Anderson, DS; Leoschke, MJ	2020	10	17			Precipitation contributes to plant height, but not reproductive effort, for western prairie fringed orchid (Platanthera praeclaraSheviak & Bowles): Evidence from herbarium records	ECOLOGY AND EVOLUTION	0	0	WILEY	HOBOKEN	111 RIVER ST, HOBOKEN 07030-5774, NJ USA	2045-7758			ECOL EVOL	Ecol. Evol.	SEP	9532	9537		10.1002/ece3.6647
Read, not useful, in common with Google Scholar	Web of Science	Chen, SS; Guan, BC	2020	5	1			The complete chloroplast genome sequence of Platanthera minor	MITOCHONDRIAL DNA PART B-RESOURCES	0	0	TAYLOR & FRANCIS LTD	ABINGDON	2-4 PARK SQUARE, MILTON PARK, ABINGDON OR14 4RN, OXON, ENGLAND		2380-2359		MITOCHONDRIAL DNA B	Mitochondrial DNA Part B-Resour.		63	64		10.1080/23802359.2019.1696241
Read, not useful, in common with Google Scholar	Web of Science	Zhang, X; Li, HZ; Huang, H; Wang, QL	2020	5	1			The complete plastome sequence of Platanthera japonica (Orchidaceae): an endangered medicinal and ornamental plant	MITOCHONDRIAL DNA PART B-RESOURCES	2	2	TAYLOR & FRANCIS LTD	ABINGDON	2-4 PARK SQUARE, MILTON PARK, ABINGDON OR14 4RN, OXON, ENGLAND		2380-2359		MITOCHONDRIAL DNA B	Mitochondrial DNA Part B-Resour.	44563	468	469		10.1080/23802359.2019.1704643
Read, not useful, in common with Google Scholar	Web of Science	Nowak, S; Efimov, P; Szlachetko, DL; Kolanowska, M	2020	58	3			The genus Platanthera (Orchidaceae) in New Guinea with description of Platanthera valkenburgii sp. nov.	NEW ZEALAND JOURNAL OF BOTANY	1	1	TAYLOR & FRANCIS LTD	ABINGDON	2-4 PARK SQUARE, MILTON PARK, ABINGDON OR14 4RN, OXON, ENGLAND	0028-825X	1175-8643		NEW ZEAL J BOT	N. Z. J. Bot.	44744	236	244		10.1080/0028825X.2020.1722184
Read, not useful, in common with Google Scholar	Web of Science	Lin, TP	2021	66	1			New additions of Crepidium, Goodyera, and Platanthera (Orchidaceae) to the orchid flora of Taiwan	TAIWANIA	0	0	NATL TAIWAN UNIV PRESS	TAIPEI	NO 1 SECTION 4, ROOSEVELT RD, TAIPEI, 106, TAIWAN	0372-333X			TAIWANIA	Taiwania	44568	11	19		10.6165/tai.2021.66.11
Read, useful	Googel Scholar	AA Ross	2012					Population genetics of the Western Prairie Fringed Orchid		0		search.proquest.com
Read, useful	Googel Scholar	FR Cole, DH Firmage	1984					The floral ecology of Platanthera blephariglottis	American Journal of Botany	88		Wiley Online Library												10.1002/j.1537-2197.1984.tb14177.x
Read, useful	Googel Scholar	M Stpiczynska	2000					Nectar production characteristics and nectar chemistry of Platanthera chlorantha (Custer) Rchb.(Orchidaceae)	VIII International Symposium on Pollination-Pollination …	5		actahort.org
Read, useful	Googel Scholar	M Stpiczynska	2003					Incorporation of [3H]sucrose after the resorption of nectar from the spur of Platanthera chlorantha (Custer) Rchb.	Canadian Journal of Botany	20		cdnsciencepub.com												10.1139/b03-085
Read, useful	Googel Scholar	LE Wallace	2003					Molecular Evidence for Allopolyploid Speciation and Recurrent Origins in Platanthera huronensis (Orchidaceae)	International Journal of Plant Sciences	38		journals.uchicago.edu												10.1086/378658
Read, useful	Googel Scholar	LE Wallace	2004					… genetic variation and structure in the allopolyploid Platanthera huronensis and its diploid progenitors, Platanthera aquilonis and Platanthera dilatata (Orchidaceae)	Canadian Journal of Botany	24		cdnsciencepub.com												10.1139/b03-147
Read, useful	Googel Scholar	LE Wallace	2006					Spatial genetic structure and frequency of interspecific hybridization in Platanthera aquilonis and P. dilatata (Orchidaceae) occurring in sympatry	American Journal of Botany	51		Wiley Online Library												10.3732/ajb.93.7.1001
Read, useful	Googel Scholar	JM Reddoch, AH Reddoch	2007					Population ecology of Platanthera hookeri (Orchidaceae) in southwestern Quebec, Canada1	The Journal of the Torrey Botanical Society	8		BioOne												10.3159/1095-5674(2007)134[369:PEOPHO]2.0.CO;2.short
Read, useful	Googel Scholar	RM Bateman, R Sexton	2008					Is spur length of Platanthera species in the British Isles adaptively optimized or an evolutionary red herring?	Watsonia	37		Citeseer
Read, useful	Googel Scholar	CJ Sears	2008					Morphological discrimination of Platanthera aquilonis, P. huronensis, and P. dilatata (Orchidaceae) herbarium specimens	Rhodora	7		BioOne												10.3119/07-24.1.short
Read, useful	Googel Scholar	RM Bateman, KE James, YB Luo, RK Lauri…	2009					… phylogenetics and morphological reappraisal of the Platanthera clade (Orchidaceae: Orchidinae) prompts expansion of the generic limits of Galearis and Platanthera	Annals of …	73		academic.oup.com
Read, useful	Googel Scholar	SE Travers, GM Fauske, K Fox, AA Ross, MO Harris	2011					The hidden benefits of pollinator diversity for the rangelands of the Great Plains: Western prairie fringed orchids as a case study	Rangelands	15		BioOne												10.2111/1551-501X-33.3.20.full
Read, useful	Googel Scholar	CL Argue	2012					Blephariglottis group	The Pollination Biology of North American Orchids …	1		Springer												10.1007/978-1-4614-0592-4_12
Read, useful	Googel Scholar	CL Argue	2012					Platanthera Group	The Pollination Biology of North American Orchids …	4		Springer												10.1007/978-1-4614-0592-4_10
Read, useful	Googel Scholar	CL Argue	2012					Platanthera L., Introduction	The Pollination Biology of North American Orchids …	0		Springer												10.1007/978-1-4614-0592-4_8
Read, useful	Googel Scholar	R Steen, D Mundal	2013					… pulchrina (Haworth, 1809)(Lepidoptera, Noctuidae) and Sphinx pinastri L., 1758 (Lepidoptera, Sphingidae) pollinating Platanthera bifolia latiflora (Orchidaceae …	Norwegian Journal of Entomology	14		researchgate.net
Read, useful	Googel Scholar	PG Efimov	2013					A review of Platanthera (Orchidaceae) in China.	Botanicheskiĭ Zhurnal	3		cabdirect.org
Read, useful	Googel Scholar	P Efimov	2013					Platanthera whangshanensis (SS Chien) Efimov, a forgotten orchid of Chinese flora	Taiwania	2		taiwania.ntu.edu.tw
Read, useful	Googel Scholar	R Sexton	2014					The moth pollinators of greater butterfly orchids Platanthera chlorantha in Central Scotland	Journal of the Hardy Orchid Society	6		hardyorchidsociety.org.uk
Read, useful	Googel Scholar	KE Poff	2016					Platanthera chapmanii: culture, population augmentation, and mycorrhizal associations		0		ttu-ir.tdl.org
Read, useful	Googel Scholar	HL Thixton	2017					Identification of Site-Specific Mycorrhizal Fungi Associates of the Federally Threatened Eastern Prairie Fringed Orchid (Platanthera leucophaea) in Illinois		2		search.proquest.com
Read, useful	Googel Scholar	F Esposito, T Merckx, D Tyteca	2017					Noctuid moths as potential hybridization agents for Platanthera orchids	Lankesteriana	6		scielo.sa.cr
Read, useful	Googel Scholar	T Nawrocki, JR Fulkerson, KL Dillman, ML Carlson	2017					Platanthera unalascensis (Spreng.) Kurtz (slender-spire orchid): Species Assessment for the Tongass National Forest, Alaska Region		0		accs.uaa.alaska.edu
Read, useful	Googel Scholar	M Lidén, P Bharali	2019					Platanthera species with amphora-like spurs in NE India	Pleione	0		pleione.ehsst.org
Read, useful	Googel Scholar	JA Scott	2020					Butterflies of the southern Rocky Mountains area, and their natural history and behavior		3		mountainscholar.org
Read, useful	Googel Scholar	S Wooten	2020					Impacts of habitat management on translocation of the rare terrestrial herb Platanthera integrilabia		0		scholar.utc.edu
Read, useful	Googel Scholar	MC Pace	2020					The Orchidaceae of northeastern North America	Memoirs of the Torrey Botanical Society	1		JSTOR
Read, useful	Web of Science	Laroche, V; Pellerin, S; Brouillet, L	2012	14	1			White Fringed Orchid as indicator of Sphagnum bog integrity	ECOLOGICAL INDICATORS	7	7	ELSEVIER SCIENCE BV	AMSTERDAM	PO BOX 211, 1000 AE AMSTERDAM, NETHERLANDS	1470-160X			ECOL INDIC	Ecol. Indic.	MAR	50	55		10.1016/j.ecolind.2011.08.014
Read, useful	Web of Science	Fox, K; Vitt, P; Anderson, K; Fauske, G; Travers, S; Vik, D; Harris, MO	2013	167				Pollination of a threatened orchid by an introduced hawk moth species in the tallgrass prairie of North America	BIOLOGICAL CONSERVATION	12	12	ELSEVIER SCI LTD	OXFORD	THE BOULEVARD, LANGFORD LANE, KIDLINGTON, OXFORD OX5 1GB, OXON, ENGLAND	0006-3207	1873-2917		BIOL CONSERV	Biol. Conserv.	NOV	316	324		10.1016/j.biocon.2013.08.026
Read, useful	Web of Science	Bateman, RM; Rudall, PJ; Moura, M	2013	1				Systematic revision of Platanthera in the Azorean archipelago: not one but three species, including arguably Europe's rarest orchid	PEERJ	21	23	PEERJ INC	LONDON	341-345 OLD ST, THIRD FLR, LONDON, EC1V 9LL, ENGLAND	2167-8359			PEERJ	PeerJ	DEC 10			e218	10.7717/peerj.218
Read, useful	Web of Science	Krupnick, GA; McCormick, MK; Mirenda, T; Whigham, DF	2013	99	2			THE STATUS AND FUTURE OF ORCHID CONSERVATION IN NORTH AMERICA	ANNALS OF THE MISSOURI BOTANICAL GARDEN	11	13	MISSOURI BOTANICAL GARDEN	ST LOUIS	2345 TOWER GROVE AVENUE, ST LOUIS, MO 63110 USA	0026-6493			ANN MO BOT GARD	Ann. Mo. Bot. Gard.		180	198		10.3417/2011108
Read, useful	Web of Science	Suetsugu, K; Hayamizu, M	2014	48	17-18			Moth floral visitors of the three rewarding Platanthera orchids revealed by interval photography with a digital camera	JOURNAL OF NATURAL HISTORY	12	13	TAYLOR & FRANCIS LTD	ABINGDON	4 PARK SQUARE, MILTON PARK, ABINGDON OX14 4RN, OXON, ENGLAND	0022-2933	1464-5262		J NAT HIST	J. Nat. Hist.	MAY 11	1103	1109		10.1080/00222933.2013.861940
Read, useful	Web of Science	Singh, SK; Bhattacharjee, A; Kumar, R; Efimov, P	2014	51	4			Lectotypification of Habenaria dyeriana King & Pantl. (Orchidaceae)	ANNALES BOTANICI FENNICI	1	1	FINNISH ZOOLOGICAL BOTANICAL PUBLISHING BOARD	UNIV HELSINKI	P O BOX 26, FI-00014 UNIV HELSINKI, FINLAND	0003-3847	1797-2442		ANN BOT FENN	Ann. Bot. Fenn.	AUG	267	271		10.5735/085.053.0410
Read, useful	Web of Science	Bateman, RM; Rudall, PJ; Bidartondo, MI; Cozzolino, S; Tranchida-Lombardo, V; Carine, MA; Moura, M	2014	101	6			SPECIATION VIA FLORAL HETEROCHRONY AND PRESUMED MYCORRHIZAL HOST SWITCHING OF ENDEMIC BUTTERFLY ORCHIDS ON THE AZOREAN ARCHIPELAGO	AMERICAN JOURNAL OF BOTANY	14	16	WILEY	HOBOKEN	111 RIVER ST, HOBOKEN 07030-5774, NJ USA	0002-9122	1537-2197		AM J BOT	Am. J. Bot.	JUN	979	1001		10.3732/ajb.1300430
Read, useful	Web of Science	Chupp, AD; Battaglia, LL; Schauber, EM; Sipes, SD	2015	7				Orchid-pollinator interactions and potential vulnerability to biological invasion	AOB PLANTS	7	7	OXFORD UNIV PRESS	OXFORD	GREAT CLARENDON ST, OXFORD OX2 6DP, ENGLAND	2041-2851			AOB PLANTS	Aob Plants				plv099	10.1093/aobpla/plv099
Read, useful	Web of Science	Vojtko, AE; Sonkoly, J; Lukacs, BA; Molnar, VA	2015	66	2			FACTORS AFFECTING REPRODUCTIVE SUCCESS IN THREE ENTOMOPHILOUS ORCHID SPECIES IN HUNGARY	ACTA BIOLOGICA HUNGARICA	3	5	AKADEMIAI KIADO ZRT	BUDAPEST	BUDAFOKI UT 187-189-A-3, H-1117 BUDAPEST, HUNGARY	0236-5383	1588-256X		ACTA BIOL HUNG	Acta Biol. Hung.	JUN	231	241		10.1556/018.66.2015.2.9
Read, useful	Web of Science	Bateman, RM; Sramko, G; Rudall, PJ	2015	3				Floral miniaturisation and autogamy in boreal-arctic plants are epitomised by Iceland's most frequent orchid, Platanthera hyperborea	PEERJ	11	12	PEERJ INC	LONDON	341-345 OLD ST, THIRD FLR, LONDON, EC1V 9LL, ENGLAND	2167-8359			PEERJ	PeerJ	APR 14			e894	10.7717/peerj.894
Read, useful	Web of Science	Esposito, F; Jacquemyn, H; Waud, M; Tyteca, D	2016	11	10			Mycorrhizal Fungal Diversity and Community Composition in Two Closely Related Platanthera (Orchidaceae) Species	PLOS ONE	15	22	PUBLIC LIBRARY SCIENCE	SAN FRANCISCO	1160 BATTERY STREET, STE 100, SAN FRANCISCO, CA 94111 USA	1932-6203			PLOS ONE	PLoS One	44837			e0164108	10.1371/journal.pone.0164108
Read, useful	Web of Science	Nakase, Y; Suetsugu, K	2016	31	2			Technique to detect flower-visiting insects in video monitoring and time-lapse photography data	PLANT SPECIES BIOLOGY	7	7	WILEY-BLACKWELL	HOBOKEN	111 RIVER ST, HOBOKEN 07030-5774, NJ USA	0913-557X	1442-1984		PLANT SPEC BIOL	Plant Spec. Biol.	APR	148	152		10.1111/1442-1984.12095
Read, useful	Web of Science	Lindqvist, DN; Pedersen, H&AElig;; Rasmussen, LH	2018	1081				A novel technique for determination of the fructose, glucose and sucrose distribution in nectar from orchids by HPLC-ELSD	JOURNAL OF CHROMATOGRAPHY B-ANALYTICAL TECHNOLOGIES IN THE BIOMEDICAL AND LIFE SCIENCES	16	19	ELSEVIER SCIENCE BV	AMSTERDAM	PO BOX 211, 1000 AE AMSTERDAM, NETHERLANDS	1570-0232	1873-376X		J CHROMATOGR B	J. Chromatogr. B	APR 1	130	134		10.1016/j.jchromb.2018.02.019
Read, useful	Web of Science	Esposito, F; Vereecken, NJ; Gammella, M; Rinaldi, R; Laurent, P; Tyteca, D	2018	6				Characterization of sympatric Platanthera bifolia and Platanthera chlorantha (Orchidaceae) populations with intermediate plants	PEERJ	8	8	PEERJ INC	LONDON	341-345 OLD ST, THIRD FLR, LONDON, EC1V 9LL, ENGLAND	2167-8359			PEERJ	PeerJ	JAN 25			e4256	10.7717/peerj.4256
Read, useful	Web of Science	Travers, SE; Anderson, K; Vitt, P; Harris, MO	2018	96	3			Breeding system and inbreeding depression in the rare orchid, Platanthera praeclara, in a fragmented grassland landscape	BOTANY	4	5	CANADIAN SCIENCE PUBLISHING, NRC RESEARCH PRESS	OTTAWA	65 AURIGA DR, SUITE 203, OTTAWA, ON K2E 7W6, CANADA	1916-2790	1916-2804		BOTANY	Botany	MAR	151	159		10.1139/cjb-2017-0104
Read, useful	Web of Science	Lahondere, C; Vinauger, C; Okubo, RP; Wolff, GH; Chan, JK; Akbari, OS; Riffell, JA	2020	117	1			The olfactory basis of orchid pollination by mosquitoes	PROCEEDINGS OF THE NATIONAL ACADEMY OF SCIENCES OF THE UNITED STATES OF AMERICA	29	30	NATL ACAD SCIENCES	WASHINGTON	2101 CONSTITUTION AVE NW, WASHINGTON, DC 20418 USA	0027-8424			P NATL ACAD SCI USA	Proc. Natl. Acad. Sci. U. S. A.	JAN 7	708	716		10.1073/pnas.1910589117
Read, useful	Web of Science	Travers, SE; Anderson, K; Vitt, P; Harris, MO	2020	98	6			Breeding system and inbreeding depression in the rare orchid, Platanthera praeclara, in a fragmented grassland landscape (vol 96, pg 151, 2018)	BOTANY	0	0	CANADIAN SCIENCE PUBLISHING	OTTAWA	65 AURIGA DR, SUITE 203, OTTAWA, ON K2E 7W6, CANADA	1916-2790	1916-2804		BOTANY	Botany	JUN	341	341		10.1139/cjb-2018-0186
Read, useful	Web of Science	Trunschke, J; Sletvold, N; Agren, J	2020	74	3			Manipulation of trait expression and pollination regime reveals the adaptive significance of spur length	EVOLUTION	7	7	WILEY	HOBOKEN	111 RIVER ST, HOBOKEN 07030-5774, NJ USA	0014-3820	1558-5646		EVOLUTION	Evolution	MAR	597	609		10.1111/evo.13927
Read, useful	Web of Science	Motlep, M; Ilves, A; Tali, K; Sild, E; Kull, T	2021	307	2			Artificial crossing and pollen tracking reveal new evidence of hybridization between sympatric Platanthera species	PLANT SYSTEMATICS AND EVOLUTION	0	0	SPRINGER WIEN	WIEN	SACHSENPLATZ 4-6, PO BOX 89, A-1201 WIEN, AUSTRIA	0378-2697	1615-6110		PLANT SYST EVOL	Plant Syst. Evol.	APR			25	10.1007/s00606-020-01736-x
Read, useful	Web of Science	Berry, EJ; Cleavitt, NL	2021	63	4			Population dynamics and comparative demographics in sympatric populations of the round-leaved orchids Platanthera macrophylla and P. orbiculata	POPULATION ECOLOGY	1	1	WILEY	HOBOKEN	111 RIVER ST, HOBOKEN 07030-5774, NJ USA	1438-3896	1438-390X		POPUL ECOL	Popul. Ecol.	OCT	274	289		10.1002/1438-390X.12092
Read, useful	Web of Science	Ellwanger, C; Steger, L; Pollack, C; Wells, R; Fant, JB	2022	12	2			Anthropogenic fragmentation increases risk of genetic decline in the threatened orchid Platanthera leucophaea	ECOLOGY AND EVOLUTION	0	0	WILEY	HOBOKEN	111 RIVER ST, HOBOKEN 07030-5774, NJ USA	2045-7758			ECOL EVOL	Ecol. Evol.	FEB			e8578	10.1002/ece3.8578
Read, useful	Web of Science	Han, CY; Ding, R; Zong, XY; Zhang, LJ; Chen, XH; Qu, B	2022	23	1			Structural characterization of Platanthera ussuriensis chloroplast genome and comparative analyses with other species of Orchidaceae	BMC GENOMICS	1	1	BMC	LONDON	CAMPUS, 4 CRINAN ST, LONDON N1 9XW, ENGLAND	1471-2164			BMC GENOMICS	BMC Genomics	44588			84	10.1186/s12864-022-08319-9
Read, useful, in common with Google Scholar	Web of Science	Cleavitt, NL; Berry, EJ; Hautaniemi, J; Fahey, TJ	2017	95	1			Life stages, demographic rates, and leaf damage for the round-leaved orchids, Platanthera orbiculata (Pursh.) Lindley and P. macrophylla (Goldie) PM Brown in a northern hardwood forest in New Hampshire, USA	BOTANY	4	4	CANADIAN SCIENCE PUBLISHING, NRC RESEARCH PRESS	OTTAWA	65 AURIGA DR, SUITE 203, OTTAWA, ON K2E 7W6, CANADA	1916-2790	1916-2804		BOTANY	Botany	JAN	61	71		10.1139/cjb-2016-0164
Read, useful, in common with Google Scholar/Publish or Perish	Web of Science	Steen, R	2012	30	5			Pollination of Platanthera chlorantha (Orchidaceae): new video registration of a hawkmoth (Sphingidae)	NORDIC JOURNAL OF BOTANY	20	21	WILEY-BLACKWELL	HOBOKEN	111 RIVER ST, HOBOKEN 07030-5774, NJ USA	0107-055X			NORD J BOT	Nord. J. Bot.		623	626		10.1111/j.1756-1051.2012.01574.x
Read, useful, in common with Google Scholar/Publish or Perish	Web of Science	Paul, J; Budd, C; Freeland, JR	2013	14	1			Conservation genetics of an endangered orchid in eastern Canada	CONSERVATION GENETICS	7	7	SPRINGER	DORDRECHT	VAN GODEWIJCKSTRAAT 30, 3311 GZ DORDRECHT, NETHERLANDS	1566-0621	1572-9737		CONSERV GENET	Conserv. Genet.	FEB	195	204		10.1007/s10592-012-0443-x
Read, useful, in common with Google Scholar/Publish or Perish	Web of Science	Suetsugu, K; Tanaka, K	2013	123	1			MOTHS VISITING THE FLOWERS OF THE ORCHID PLATANTHERA JAPONICA	ENTOMOLOGICAL NEWS	8	8	AMER ENTOMOL SOC	PHILADELPHIA	1900 BENJ FRANKLIN PARKWAY, PHILADELPHIA, PA 19103-1195 USA	0013-872X	2162-3236		ENTOMOL NEWS	Entomol. News	MAY-JUN	78	80		10.3157/021.123.0118
Read, useful, in common with Google Scholar/Publish or Perish	Web of Science	Jin, WT; Jin, XH; Schuiteman, A; Li, DZ; Xiang, XG; Huang, WC; Li, JW; Huang, LQ	2014	77				Molecular systematics of subtribe Orchidinae and Asian taxa of Habenariinae (Orchideae, Orchidaceae) based on plastid matK, rbcL and nuclear ITS	MOLECULAR PHYLOGENETICS AND EVOLUTION	43	54	ACADEMIC PRESS INC ELSEVIER SCIENCE	SAN DIEGO	525 B ST, STE 1900, SAN DIEGO, CA 92101-4495 USA	1055-7903	1095-9513		MOL PHYLOGENET EVOL	Mol. Phylogenet. Evol.	AUG	41	53		10.1016/j.ympev.2014.04.004
Read, useful, in common with Google Scholar/Publish or Perish	Web of Science	Boberg, E; Alexandersson, R; Jonsson, M; Maad, J; Agren, J; Nilsson, LA	2014	113	2			Pollinator shifts and the evolution of spur length in the moth-pollinated orchid Platanthera bifolia	ANNALS OF BOTANY	86	87	OXFORD UNIV PRESS	OXFORD	GREAT CLARENDON ST, OXFORD OX2 6DP, ENGLAND	0305-7364	1095-8290		ANN BOT-LONDON	Ann. Bot.	JAN	267	275		10.1093/aob/mct217
Read, useful, in common with Google Scholar/Publish or Perish	Web of Science	Bleho, BI; Koper, N; Borkowsky, CL; Hamel, CD	2015	174	2			Effects of Weather and Land Management on the Western Prairie Fringed-orchid (Platanthera praeclara) at the Northern Limit of its Range in Manitoba, Canada	AMERICAN MIDLAND NATURALIST	8	10	AMER MIDLAND NATURALIST	NOTRE DAME	UNIV NOTRE DAME, BOX 369, ROOM 295 GLSC, NOTRE DAME, IN 46556 USA	0003-0031	1938-4238		AM MIDL NAT	Am. Midl. Nat.	OCT	191	203
Read, useful, in common with Google Scholar/Publish or Perish	Web of Science	Fox, K; Anderson, KM; Andres, R; Foster, MC; Foster, CE; Vik, D; Vitt, P; Harris, MO	2015	108	6			Nectar Robbery and Thievery in the Hawk Moth (Lepidoptera: Sphingidae)-Pollinated Western Prairie Fringed Orchid Platanthera praeclara	ANNALS OF THE ENTOMOLOGICAL SOCIETY OF AMERICA	8	9	OXFORD UNIV PRESS INC	CARY	JOURNALS DEPT, 2001 EVANS RD, CARY, NC 27513 USA	0013-8746	1938-2901		ANN ENTOMOL SOC AM	Ann. Entomol. Soc. Am.	NOV	1000	1013		10.1093/aesa/sav093
Read, useful, in common with Google Scholar/Publish or Perish	Web of Science	Kropf, M	2015	117	972			PLATANTHERA HYPERBOREA (ORCHIDACEAE) - ONLY SELFING?	RHODORA	2	2	NEW ENGLAND BOTANICAL CLUB INC	LAWRENCE	P.O. BOX 368, LAWRENCE, KS 66044 USA	0035-4902	1938-3401		RHODORA	Rhodora	OCT	490	498		10.3119/15-07
Read, useful, in common with Google Scholar/Publish or Perish	Web of Science	Efimov, PG	2016	254	1			A REVISION OF PLATANTHERA (ORCHIDACEAE; ORCHIDOIDEAE; ORCHIDEAE) IN ASIA	PHYTOTAXA	15	22	MAGNOLIA PRESS	AUCKLAND	PO BOX 41383, AUCKLAND, ST LUKES 1030, NEW ZEALAND	1179-3155	1179-3163		PHYTOTAXA	Phytotaxa	44651	1	233		10.11646/phytotaxa.254.1.1
Read, useful, in common with Google Scholar/Publish or Perish	Web of Science	Chen, BH; Jin, XH	2016	286	2			Platanthera fujianense (Orchidaceae, Orchideae), a putatively holomycotrophic orchid from eastern China	PHYTOTAXA	3	5	MAGNOLIA PRESS	AUCKLAND	PO BOX 41383, AUCKLAND, ST LUKES 1030, NEW ZEALAND	1179-3155	1179-3163		PHYTOTAXA	Phytotaxa	44894	116	120		10.11646/phytotaxa.286.2.6
Read, useful, in common with Google Scholar/Publish or Perish	Web of Science	Young, BE; Auer, S; Ormes, M; Rapacciuolo, G; Schweitzer, D; Sears, N	2017	12	10			Are pollinating hawk moths declining in the Northeastern United States? An analysis of collection records	PLOS ONE	9	9	PUBLIC LIBRARY SCIENCE	SAN FRANCISCO	1160 BATTERY STREET, STE 100, SAN FRANCISCO, CA 94111 USA	1932-6203			PLOS ONE	PLoS One	OCT 5			e0185683	10.1371/journal.pone.0185683
Read, useful, in common with Google Scholar/Publish or Perish	Web of Science	Lori, AB; Derek, A; Nancy, S; John, P; Judy, B; Jeanne, P	2018	16				Using phenological monitoring in situ and historical records to determine environmental triggers for emergence and anthesis in the rare orchid Platanthera praeclara Sheviak & Bowles	GLOBAL ECOLOGY AND CONSERVATION	3	3	ELSEVIER	AMSTERDAM	RADARWEG 29, 1043 NX AMSTERDAM, NETHERLANDS	2351-9894			GLOB ECOL CONSERV	Glob. Ecol. Conserv.	OCT			e00461	10.1016/j.gecco.2018.e00461
Read, useful, in common with Google Scholar/Publish or Perish	Web of Science	Brzosko, E; Bajguz, A	2019	250	1			Nectar composition in moth-pollinated Platanthera bifolia and P. chlorantha and its importance for reproductive success	PLANTA	6	6	SPRINGER	NEW YORK	ONE NEW YORK PLAZA, SUITE 4600, NEW YORK, NY, UNITED STATES	0032-0935	1432-2048		PLANTA	Planta	JUL	263	279		10.1007/s00425-019-03168-5
Read, useful, in common with Google Scholar/Publish or Perish	Web of Science	Trunschke, J; Sletvold, N; Agren, J	2019	9	3			The independent and combined effects of floral traits distinguishing two pollination ecotypes of a moth-pollinated orchid	ECOLOGY AND EVOLUTION	6	6	WILEY	HOBOKEN	111 RIVER ST, HOBOKEN 07030-5774, NJ USA	2045-7758			ECOL EVOL	Ecol. Evol.	FEB	1191	1201		10.1002/ece3.4808
Read, useful, in common with Google Scholar/Publish or Perish	Web of Science	Steen, R; Norli, HR; Thoming, G	2019	13	4			Volatiles composition and timing of emissions in a moth-pollinated orchid in relation to hawkmoth (Lepidoptera: Sphingidae) activity	ARTHROPOD-PLANT INTERACTIONS	11	11	SPRINGER	DORDRECHT	VAN GODEWIJCKSTRAAT 30, 3311 GZ DORDRECHT, NETHERLANDS	1872-8855	1872-8847		ARTHROPOD-PLANT INTE	Arthropod-Plant Interact.	AUG	581	592		10.1007/s11829-019-09682-3
Read, useful, in common with Google Scholar/Publish or Perish	Web of Science	Turco, A; Albano, A; Medagli, P; D'Emerico, S	2020	73	4			Contribution to the study of wild Orchidaceae, genus Platanthera LCM Richard. Karyotype and C-banding analysis of two species from Italy	CARYOLOGIA	1	1	FIRENZE UNIV PRESS	FIRENZE	JOURNALS DIVISION, BORGO ALBIZI, 28, FIRENZE, 50122, ITALY	0008-7114	2165-5391		CARYOLOGIA	Caryologia		11	16		10.13128/caryologia-811
Read, useful, in common with Google Scholar/Publish or Perish	Web of Science	D'Auria, M; Lorenz, R; Mecca, M; Racioppi, R; Romano, VA; Viggiani, L	2020	34	19			Fragrance components ofPlatanthera bifoliasubsp.oscaandPlatanthera chloranthacollected in several sites in Italy	NATURAL PRODUCT RESEARCH	0	0	TAYLOR & FRANCIS LTD	ABINGDON	2-4 PARK SQUARE, MILTON PARK, ABINGDON OR14 4RN, OXON, ENGLAND	1478-6419	1478-6427		NAT PROD RES	Nat. Prod. Res.	44835	2857	2861		10.1080/14786419.2019.1593166
Read, useful, in common with Google Scholar/Publish or Perish	Web of Science	Wooten, S; Call, G; Dattilo, A; Cruse-Sanders, J; Boyd, JN	2020	12	11			Impacts of Forest Thinning and White-Tailed Deer Herbivory on Translocation of the Rare Terrestrial Orchid Platanthera integrilabia	DIVERSITY-BASEL	0	0	MDPI	BASEL	ST ALBAN-ANLAGE 66, CH-4052 BASEL, SWITZERLAND		1424-2818		DIVERSITY-BASEL	Diversity-Basel	NOV			412	10.3390/d12110412
Read, useful, in common with Google Scholar/Publish or Perish	Web of Science	Hattori, M; Tamada, Y; Itino, T	2020	15	1			The relative importance of diurnal and nocturnal pollinators of Platanthera hologlottis Maxim. (Orchidaceae)	JOURNAL OF PLANT INTERACTIONS	0	0	TAYLOR & FRANCIS LTD	ABINGDON	2-4 PARK SQUARE, MILTON PARK, ABINGDON OR14 4RN, OXON, ENGLAND	1742-9145	1742-9153		J PLANT INTERACT	J. Plant Interact.	JAN 1	106	110		10.1080/17429145.2020.1754476
Read, useful, in common with Google Scholar/Publish or Perish	Web of Science	Bell, TJ; Bowles, ML; Zettler, LW; Pollack, CA; Ibberson, JE	2021	10	7			Environmental and Management Effects on Demographic Processes in the U.S. Threatened Platanthera leucophaea (Nutt.) Lindl. (Orchidaceae)	PLANTS-BASEL	3	3	MDPI	BASEL	ST ALBAN-ANLAGE 66, CH-4052 BASEL, SWITZERLAND		2223-7747		PLANTS-BASEL	Plants-Basel	JUL			1308	10.3390/plants10071308
Read, useful, in common with Google Scholar/Publish or Perish	Web of Science	van der Voort, GE; Saunders, ME; Janes, JK	2021	153	5			Pan trapping in habitats supporting Platanthera (Orchidaceae) shows little difference in insect family-level diversity	CANADIAN ENTOMOLOGIST	0	0	CAMBRIDGE UNIV PRESS	NEW YORK	32 AVENUE OF THE AMERICAS, NEW YORK, NY 10013-2473 USA	0008-347X	1918-3240		CAN ENTOMOL	Can. Entomol.	OCT	566	578	PII S0008347X21000171	10.4039/tce.2021.17
Appendix S1. Literature review data indicating where literature sources were obtained from, and their respective citation information.
